# Supplementary material for: Transposable element expression is associated with sex chromosome number in humans
Source: PLoS Genet. 2025 Jun 26;21(6):e1011668. doi: 10.1371/journal.pgen.1011668 (PMC12225981; doi:10.1371/journal.pgen.1011668)
Supplement: S1 Data — (ZIP) [file pgen.1011668.s002.zip]

Archive with 4 entries (4 files):
- X_genes_diffentially_expressed.csv.csv
- X_protein_coding_genes_diffentially_expressed.csv.csv
- Y_genes_diffentially_expressed.csv.csv
- Y_protein_coding_genes_diffentially_expressed.csv.csv
