# Supplementary material for: Transposable element expression is associated with sex chromosome number in humans
Source: PLoS Genet. 2025 Jun 26;21(6):e1011668. doi: 10.1371/journal.pgen.1011668 (PMC12225981; doi:10.1371/journal.pgen.1011668)
Supplement: S2 Data — (ZIP) [file pgen.1011668.s003.zip]

Archive with 12 entries (12 files):
- list_of_downregulated_genes_in_XXY_compared_to_XX.csv
- list_of_downregulated_genes_in_XXY_compared_to_XY.csv
- list_of_downregulated_genes_in_XY_compared_to_XX.csv
- list_of_downregulated_genes_in_XYY_compared_to_XX.csv
- list_of_downregulated_genes_in_XYY_compared_to_XXY.csv
- list_of_downregulated_genes_in_XYY_compared_to_XY.csv
- list_of_upregulated_genes_in_XXY_compared_to_XX.csv
- list_of_upregulated_genes_in_XXY_compared_to_XY.csv
- list_of_upregulated_genes_in_XY_compared_to_XX.csv
- list_of_upregulated_genes_in_XYY_compared_to_XX.csv
- list_of_upregulated_genes_in_XYY_compared_to_XXY.csv
- list_of_upregulated_genes_in_XYY_compared_to_XY.csv
