# Supplementary material for: Transposable element expression is associated with sex chromosome number in humans
Source: PLoS Genet. 2025 Jun 26;21(6):e1011668. doi: 10.1371/journal.pgen.1011668 (PMC12225981; doi:10.1371/journal.pgen.1011668)
Supplement: S2 Data — (ZIP) [file pgen.1011668.s003.zip › list_of_downregulated_genes_in_XXY_compared_to_XX.csv]

input	name	description	baseMean	log2FoldChange	lfcSE	pvalue	padj
ENSG00000210154	MT-TD	mitochondrially encoded tRNA-Asp (GAU/C) [Source:HGNC Symbol;Acc:HGNC:7478]	11,8027828814597	-2,8072408443503	0,728789318310907	2,46315513713616e-10	1,81118876177543e-07
ENSG00000226816	None	novel transcript	52,4849825864842	-1,7291228581592	0,453072420544306	2,728015886728e-10	1,94515799438514e-07
ENSG00000171159	BBLN	bublin coiled coil protein [Source:HGNC Symbol;Acc:HGNC:17823]	1525,91840217985	-1,24037474271917	0,25011364417877	4,31604026137667e-09	2,74476830676197e-06
ENSG00000261740	BOLA2-SMG1P6	BOLA2-SMG1P6 readthrough [Source:HGNC Symbol;Acc:HGNC:53563]	752,390897760537	-1,03764897625704	0,206165243797357	5,12270431453406e-09	3,09069826976888e-06
ENSG00000115138	POMC	proopiomelanocortin [Source:HGNC Symbol;Acc:HGNC:9201]	75,3641303664608	-1,59056405072215	0,455905731157893	6,23731373689402e-09	3,66909980572791e-06
ENSG00000203896	LIME1	Lck interacting transmembrane adaptor 1 [Source:HGNC Symbol;Acc:HGNC:26016]	1325,37310485628	-1,17725193410576	0,240246210676521	7,40751072000871e-09	4,25118846931232e-06
ENSG00000204257	HLA-DMA	major histocompatibility complex, class II, DM alpha [Source:HGNC Symbol;Acc:HGNC:4934]	118,475936932133	-5,75793854085118	1,12131823822683	1,98318323357089e-08	1,04230256675029e-05
ENSG00000212907	MT-ND4L	mitochondrially encoded NADH:ubiquinone oxidoreductase core subunit 4L [Source:HGNC Symbol;Acc:HGNC:7460]	5871,98786230612	-1,43966418950268	0,376408103637497	1,99335382506429e-08	1,04230256675029e-05
ENSG00000198712	MT-CO2	mitochondrially encoded cytochrome c oxidase II [Source:HGNC Symbol;Acc:HGNC:7421]	42490,9137350785	-1,10910016541026	0,235586580131872	2,07655404272916e-08	1,06220253533516e-05
ENSG00000125821	DTD1	D-aminoacyl-tRNA deacylase 1 [Source:HGNC Symbol;Acc:HGNC:16219]	766,251694868191	-0,536830778558091	0,108656813420016	4,66787790409129e-08	2,14498445365496e-05
ENSG00000136371	MTHFS	methenyltetrahydrofolate synthetase [Source:HGNC Symbol;Acc:HGNC:7437]	1296,0932980785	-0,978286996520232	0,214722841050872	4,81299535478882e-08	2,14498445365496e-05
ENSG00000181826	RELL1	RELT like 1 [Source:HGNC Symbol;Acc:HGNC:27379]	5424,40502325066	-0,956588107215599	0,209846076076064	4,83145669544042e-08	2,14498445365496e-05
ENSG00000177600	RPLP2	ribosomal protein lateral stalk subunit P2 [Source:HGNC Symbol;Acc:HGNC:10377]	13770,8587199287	-1,14296133980772	0,256607114358098	5,31950884365869e-08	2,2757826016598e-05
ENSG00000198727	MT-CYB	mitochondrially encoded cytochrome b [Source:HGNC Symbol;Acc:HGNC:7427]	15169,7849860046	-1,32701371278889	0,330975460181279	5,58923274271275e-08	2,34847582921484e-05
ENSG00000198886	MT-ND4	mitochondrially encoded NADH:ubiquinone oxidoreductase core subunit 4 [Source:HGNC Symbol;Acc:HGNC:7459]	20356,0392663201	-1,31444992530502	0,325340973176818	5,94998269017885e-08	2,45619460877032e-05
ENSG00000228223	HCG11	HLA complex group 11 [Source:HGNC Symbol;Acc:HGNC:17707]	703,865881403287	-0,787560436073238	0,173954210611997	6,79795234689218e-08	2,71111557156564e-05
ENSG00000198840	MT-ND3	mitochondrially encoded NADH:ubiquinone oxidoreductase core subunit 3 [Source:HGNC Symbol;Acc:HGNC:7458]	16359,3030617188	-1,2579075972652	0,301803671994128	7,24993119831351e-08	2,84318135160528e-05
ENSG00000137720	CFAP68	cilia and flagella associated protein 68 [Source:HGNC Symbol;Acc:HGNC:1163]	342,114353381273	-0,994266118386942	0,227203543669317	1,03181936934592e-07	3,85376345408086e-05
ENSG00000198899	MT-ATP6	mitochondrially encoded ATP synthase membrane subunit 6 [Source:HGNC Symbol;Acc:HGNC:7414]	11657,9686387831	-1,26348335259833	0,327298064552021	1,65124541770393e-07	5,6309861853005e-05
ENSG00000224858	RPL29P11	ribosomal protein L29 pseudogene 11 [Source:HGNC Symbol;Acc:HGNC:36905]	761,638465709481	-1,17182762829928	0,288254292109783	1,87230433064577e-07	6,29361727144213e-05
ENSG00000198786	MT-ND5	mitochondrially encoded NADH:ubiquinone oxidoreductase core subunit 5 [Source:HGNC Symbol;Acc:HGNC:7461]	11220,7009330051	-1,30327405907609	0,361106078872603	1,94152974391843e-07	6,37318423841877e-05
ENSG00000182362	YBEY	ybeY metalloendoribonuclease [Source:HGNC Symbol;Acc:HGNC:1299]	376,5272222822	-0,937661515774866	0,221913013850028	2,0931539935385e-07	6,74683746136451e-05
ENSG00000288043	None	novel transcript	82,1951966364179	-1,26507477528549	0,340516391640036	2,32918338587508e-07	7,40617365805956e-05
ENSG00000233927	RPS28	ribosomal protein S28 [Source:HGNC Symbol;Acc:HGNC:10418]	14103,5664430966	-1,09490953223804	0,26737256898008	2,43394627555179e-07	7,53562577154388e-05
ENSG00000241721	SUMO1P1	SUMO1 pseudogene 1 [Source:HGNC Symbol;Acc:HGNC:33148]	333,536238615068	-1,12752071255984	0,279579571033327	2,63553694697625e-07	8,05379017692873e-05
ENSG00000167996	FTH1	ferritin heavy chain 1 [Source:HGNC Symbol;Acc:HGNC:3976]	58885,6561087601	-0,936646084962448	0,225201215309721	2,7600568692992e-07	8,23742433669782e-05
ENSG00000265118	None	novel protein	2272,26507538691	-0,934917768343351	0,224777600317489	2,7656460798943e-07	8,23742433669782e-05
ENSG00000242516	LINC00960	long intergenic non-protein coding RNA 960 [Source:HGNC Symbol;Acc:HGNC:48710]	83,1590445220847	-1,21003529051047	0,314946317178892	2,81046118851743e-07	8,26626897072688e-05
ENSG00000127528	KLF2	KLF transcription factor 2 [Source:HGNC Symbol;Acc:HGNC:6347]	4868,70356884299	-0,436924915362121	0,0920121662764121	3,29508910535127e-07	9,45529837181894e-05
ENSG00000139737	SLAIN1	SLAIN motif family member 1 [Source:HGNC Symbol;Acc:HGNC:26387]	1157,56317122837	-0,537154552217636	0,118539439291277	3,47593776008935e-07	9,73676374939313e-05
ENSG00000184260	H2AC20	H2A clustered histone 20 [Source:HGNC Symbol;Acc:HGNC:4738]	5075,95299542651	-0,856690955061322	0,207073241534704	3,4453413570546e-07	9,73676374939313e-05
ENSG00000125652	ALKBH7	alkB homolog 7 [Source:HGNC Symbol;Acc:HGNC:21306]	329,056380485016	-1,00070275385189	0,246990471091878	3,76096682816196e-07	0,000101719022375461
ENSG00000115268	RPS15	ribosomal protein S15 [Source:HGNC Symbol;Acc:HGNC:10388]	22863,7573784591	-1,05784185274759	0,265126601284449	4,03628890278092e-07	0,00010792486123004
ENSG00000171517	LPAR3	lysophosphatidic acid receptor 3 [Source:HGNC Symbol;Acc:HGNC:14298]	49,7209827130161	-1,58883266898387	0,749967294678195	4,25587208550668e-07	0,0001125176069348
ENSG00000108107	RPL28	ribosomal protein L28 [Source:HGNC Symbol;Acc:HGNC:10330]	19459,1877005758	-1,00620149801851	0,251512736434416	4,50307474635706e-07	0,000117561312777043
ENSG00000173960	UBXN2A	UBX domain protein 2A [Source:HGNC Symbol;Acc:HGNC:27265]	976,618166518459	-1,03209212566412	0,260828524492354	4,92728902119966e-07	0,000126020772466117
ENSG00000118579	MED28	mediator complex subunit 28 [Source:HGNC Symbol;Acc:HGNC:24628]	6605,00326406477	-0,635596048708859	0,150404819545081	5,90200290581896e-07	0,00014773843444034
ENSG00000171311	EXOSC1	exosome component 1 [Source:HGNC Symbol;Acc:HGNC:17286]	1456,30497798285	-0,631647184713155	0,149169025686737	5,85191944580942e-07	0,00014773843444034
ENSG00000167526	RPL13	ribosomal protein L13 [Source:HGNC Symbol;Acc:HGNC:10303]	75288,7147480006	-1,08485897510556	0,282210553310524	5,99952575680656e-07	0,000148598780060693
ENSG00000166337	TAF10	TATA-box binding protein associated factor 10 [Source:HGNC Symbol;Acc:HGNC:11543]	4046,31384320676	-0,848243162827428	0,211705892126834	6,07602913250149e-07	0,000148926005716417
ENSG00000175701	MTLN	mitoregulin [Source:HGNC Symbol;Acc:HGNC:27339]	325,309711191479	-0,971605176237565	0,247173460247799	6,36112988920461e-07	0,000152732026829576
ENSG00000173457	PPP1R14B	protein phosphatase 1 regulatory inhibitor subunit 14B [Source:HGNC Symbol;Acc:HGNC:9057]	458,429041724704	-0,921480958021674	0,23301456289487	6,46484597740478e-07	0,000153654369543772
ENSG00000217930	PAM16	presequence translocase associated motor 16 [Source:HGNC Symbol;Acc:HGNC:29679]	150,572095542236	-0,913809102134075	0,232244710655536	7,10263725171246e-07	0,000165470351022568
ENSG00000228253	MT-ATP8	mitochondrially encoded ATP synthase membrane subunit 8 [Source:HGNC Symbol;Acc:HGNC:7415]	799,212007584202	-1,18139342736535	0,330158985563191	7,05684527100652e-07	0,000165470351022568
ENSG00000251791	SCARNA6	small Cajal body-specific RNA 6 [Source:HGNC Symbol;Acc:HGNC:32562]	1700,03922890841	-0,991850986648792	0,255508341732498	7,25254793736232e-07	0,000167306326437388
ENSG00000186352	ANKRD37	ankyrin repeat domain 37 [Source:HGNC Symbol;Acc:HGNC:29593]	89,372260500663	-0,767687695541265	0,191564977555437	7,58082027230612e-07	0,000173181263113945
ENSG00000235408	SNORA71B	small nucleolar RNA, H/ACA box 71B [Source:HGNC Symbol;Acc:HGNC:10233]	37,5773160159727	-1,07128144534747	0,284917687853311	8,37172691260966e-07	0,000185836541748779
ENSG00000165704	HPRT1	hypoxanthine phosphoribosyltransferase 1 [Source:HGNC Symbol;Acc:HGNC:5157]	473,695754137658	-0,660738401014869	0,161131603852293	8,62311935240425e-07	0,000189628035852404
ENSG00000259642	ST20-AS1	ST20 antisense RNA 1 [Source:HGNC Symbol;Acc:HGNC:27521]	240,043788392281	-0,735647807573003	0,183816988868183	8,80049611973865e-07	0,000191736734905047
ENSG00000126883	NUP214	nucleoporin 214 [Source:HGNC Symbol;Acc:HGNC:8064]	8428,79782972966	-0,877043781009075	0,226837572472139	1,00676645131481e-06	0,00020963906725166
ENSG00000175602	CCDC85B	coiled-coil domain containing 85B [Source:HGNC Symbol;Acc:HGNC:24926]	237,815965659306	-1,05430396890611	0,283464711753072	1,02674130320825e-06	0,000211923007583247
ENSG00000206177	HBM	hemoglobin subunit mu [Source:HGNC Symbol;Acc:HGNC:4826]	3704,46517605162	-1,23418733370751	0,395668892456381	1,04627391810437e-06	0,000214076741678225
ENSG00000186994	KANK3	KN motif and ankyrin repeat domains 3 [Source:HGNC Symbol;Acc:HGNC:24796]	46,6285217958509	-1,12068446376237	0,312409397995083	1,07518844405886e-06	0,000216232342638504
ENSG00000169627	BOLA2B	bolA family member 2B [Source:HGNC Symbol;Acc:HGNC:32479]	1251,16560879933	-1,00914892223646	0,270506123366615	1,17412414100782e-06	0,000234128313880627
ENSG00000113643	RARS1	arginyl-tRNA synthetase 1 [Source:HGNC Symbol;Acc:HGNC:9870]	4179,49100618877	-0,973960515131926	0,261510796278057	1,34247065759851e-06	0,000258920775190926
ENSG00000284419	MIR663A	microRNA 663a [Source:HGNC Symbol;Acc:HGNC:32919]	31,6213494687364	-1,23756244927826	0,424260389172075	1,36475393371008e-06	0,000261078537074781
ENSG00000243678	NME2	NME/NM23 nucleoside diphosphate kinase 2 [Source:HGNC Symbol;Acc:HGNC:7850]	4306,57147352543	-1,0037079959369	0,274627987209362	1,54487234235222e-06	0,000290806769724383
ENSG00000106615	RHEB	Ras homolog, mTORC1 binding [Source:HGNC Symbol;Acc:HGNC:10011]	1955,98776711492	-0,680683794885452	0,17316831685119	1,58262479907261e-06	0,000290930949392019
ENSG00000154813	DPH3	diphthamide biosynthesis 3 [Source:HGNC Symbol;Acc:HGNC:27717]	1317,93866915586	-0,552377077735953	0,132601466389404	1,5795303933645e-06	0,000290930949392019
ENSG00000185862	EVI2B	ecotropic viral integration site 2B [Source:HGNC Symbol;Acc:HGNC:3500]	18795,8683478335	-0,630821852681732	0,158180289378467	1,73492933453912e-06	0,000316456490245779
ENSG00000023572	GLRX2	glutaredoxin 2 [Source:HGNC Symbol;Acc:HGNC:16065]	741,233591977984	-0,559397523191976	0,137238025622598	2,17974496628213e-06	0,000391522130203194
ENSG00000181218	H2AC25	H2A clustered histone 25 [Source:HGNC Symbol;Acc:HGNC:20507]	91,505445100111	-1,0684497981061	0,312618245923592	2,34483098980106e-06	0,000411745322313575
ENSG00000232388	SMIM26	small integral membrane protein 26 [Source:HGNC Symbol;Acc:HGNC:43430]	1938,95818707029	-1,03490131385067	0,297593260898828	2,36694826477174e-06	0,000412550316074659
ENSG00000172809	RPL38	ribosomal protein L38 [Source:HGNC Symbol;Acc:HGNC:10349]	48223,4737297184	-1,02340345137035	0,293712563858755	2,44858965576589e-06	0,000423642019118908
ENSG00000198242	RPL23A	ribosomal protein L23a [Source:HGNC Symbol;Acc:HGNC:10317]	25434,0962225306	-0,93467567065053	0,26105175292741	2,50354576159494e-06	0,00042687269398789
ENSG00000264462	MIR3648-2	microRNA 3648-2 [Source:HGNC Symbol;Acc:HGNC:50843]	60,6228953607891	-1,17315480718322	0,404145458183599	2,7031062665793e-06	0,000454314931804364
ENSG00000275708	MIR3648-1	microRNA 3648-1 [Source:HGNC Symbol;Acc:HGNC:38941]	60,6228953607891	-1,17315480718322	0,404145458183599	2,7031062665793e-06	0,000454314931804364
ENSG00000111796	KLRB1	killer cell lectin like receptor B1 [Source:HGNC Symbol;Acc:HGNC:6373]	7198,05186429387	-1,18519406920917	0,424536500196521	2,75173370011779e-06	0,000457466915472861
ENSG00000173726	TOMM20	translocase of outer mitochondrial membrane 20 [Source:HGNC Symbol;Acc:HGNC:20947]	3977,67670586854	-0,885427475117951	0,246546309001016	2,79434124763835e-06	0,000457466915472861
ENSG00000255198	SNHG9	small nucleolar RNA host gene 9 [Source:HGNC Symbol;Acc:HGNC:33102]	410,816633148288	-0,946364135574358	0,267585664309991	2,79962753200561e-06	0,000457466915472861
ENSG00000252010	SCARNA5	small Cajal body-specific RNA 5 [Source:HGNC Symbol;Acc:HGNC:32561]	4065,38748014049	-0,960635216302138	0,272981799945873	2,82638418990818e-06	0,000458653930955445
ENSG00000198763	MT-ND2	mitochondrially encoded NADH:ubiquinone oxidoreductase core subunit 2 [Source:HGNC Symbol;Acc:HGNC:7456]	9512,50623842277	-1,14669470187666	0,376874582364184	2,86407799117919e-06	0,000461587363920866
ENSG00000109220	CHIC2	cysteine rich hydrophobic domain 2 [Source:HGNC Symbol;Acc:HGNC:1935]	1711,22169206363	-0,428836221258359	0,0998925545046329	2,98707450669448e-06	0,000475668976329159
ENSG00000136521	NDUFB5	NADH:ubiquinone oxidoreductase subunit B5 [Source:HGNC Symbol;Acc:HGNC:7700]	1869,11952049845	-0,611965145535846	0,157184761537042	2,99188306403381e-06	0,000475668976329159
ENSG00000140988	RPS2	ribosomal protein S2 [Source:HGNC Symbol;Acc:HGNC:10404]	47696,4165518761	-0,88559916192444	0,248702298984162	3,1171984640422e-06	0,000479396600385051
ENSG00000175390	EIF3F	eukaryotic translation initiation factor 3 subunit F [Source:HGNC Symbol;Acc:HGNC:3275]	7251,88364858675	-0,73550532340638	0,198719385381129	3,06609799642804e-06	0,000479396600385051
ENSG00000180879	SSR4	signal sequence receptor subunit 4 [Source:HGNC Symbol;Acc:HGNC:11326]	4172,47080349563	-0,944269428981783	0,268979858755344	3,07860731771788e-06	0,000479396600385051
ENSG00000198034	RPS4X	ribosomal protein S4 X-linked [Source:HGNC Symbol;Acc:HGNC:10424]	54083,7429270571	-0,845461027907686	0,23513063074703	3,09856971670375e-06	0,000479396600385051
ENSG00000198804	MT-CO1	mitochondrially encoded cytochrome c oxidase I [Source:HGNC Symbol;Acc:HGNC:7419]	140004,87000556	-0,82210468534628	0,228312757220113	3,27172370433739e-06	0,00049989388807181
ENSG00000105640	RPL18A	ribosomal protein L18a [Source:HGNC Symbol;Acc:HGNC:10311]	42837,5682602774	-1,00653716631547	0,295155650990103	3,30424090766122e-06	0,000501605087466248
ENSG00000198755	RPL10A	ribosomal protein L10a [Source:HGNC Symbol;Acc:HGNC:10299]	39293,2638084272	-0,970368982016798	0,281176698174281	3,39714986840746e-06	0,000512403438484791
ENSG00000198888	MT-ND1	mitochondrially encoded NADH:ubiquinone oxidoreductase core subunit 1 [Source:HGNC Symbol;Acc:HGNC:7455]	14778,4418288968	-1,15888300189389	0,410403211165085	3,45696869630995e-06	0,000518104926268618
ENSG00000182117	NOP10	NOP10 ribonucleoprotein [Source:HGNC Symbol;Acc:HGNC:14378]	5767,08095682062	-0,893450112605885	0,254128314998408	3,57156094163785e-06	0,000524054713554141
ENSG00000210140	MT-TC	mitochondrially encoded tRNA-Cys (UGU/C) [Source:HGNC Symbol;Acc:HGNC:7477]	76,513946752165	-1,25287273294189	0,615686022529375	3,60280110804635e-06	0,000524054713554141
ENSG00000277972	CISD3	CDGSH iron sulfur domain 3 [Source:HGNC Symbol;Acc:HGNC:27578]	214,945685048437	-0,802030312378276	0,2230032656381	3,5564688968917e-06	0,000524054713554141
ENSG00000105372	RPS19	ribosomal protein S19 [Source:HGNC Symbol;Acc:HGNC:10402]	42232,1860036842	-1,02988108209584	0,309093843242416	3,67866888424304e-06	0,000530161604626379
ENSG00000204822	MRPL53	mitochondrial ribosomal protein L53 [Source:HGNC Symbol;Acc:HGNC:16684]	1008,41070365771	-0,918856681603409	0,263886853965713	3,69513400589572e-06	0,000530161604626379
ENSG00000234851	RPL23AP42	ribosomal protein L23a pseudogene 42 [Source:HGNC Symbol;Acc:HGNC:35942]	44314,3338337365	-0,912773813217858	0,261953810321772	3,73924856623522e-06	0,000533239507657665
ENSG00000134046	MBD2	methyl-CpG binding domain protein 2 [Source:HGNC Symbol;Acc:HGNC:6917]	4810,36516721972	-0,451260104836653	0,10772430535063	3,82879977768677e-06	0,000542720835957648
ENSG00000125611	CHCHD5	coiled-coil-helix-coiled-coil-helix domain containing 5 [Source:HGNC Symbol;Acc:HGNC:17840]	394,212366317678	-0,850554553112471	0,241296764302868	3,95786193031515e-06	0,000554336257263783
ENSG00000063177	RPL18	ribosomal protein L18 [Source:HGNC Symbol;Acc:HGNC:10310]	29887,6847663268	-0,924685554091505	0,268446929868727	4,10818223057586e-06	0,000562008883054941
ENSG00000275765	None	novel transcript	103,273932369084	-0,769960369956575	0,214659764612662	4,15404804111095e-06	0,00056432493196192
ENSG00000172456	FGGY	FGGY carbohydrate kinase domain containing [Source:HGNC Symbol;Acc:HGNC:25610]	978,648369511819	-0,904647864207151	0,263031336977869	4,4820391077774e-06	0,000602642172605727
ENSG00000243449	C4orf48	chromosome 4 open reading frame 48 [Source:HGNC Symbol;Acc:HGNC:34437]	50,7263180533333	-1,11743948991276	0,381727585478964	4,5250733439802e-06	0,000604971453317353
ENSG00000130255	RPL36	ribosomal protein L36 [Source:HGNC Symbol;Acc:HGNC:13631]	24698,7188805863	-1,0220602660125	0,313378147865242	4,6471398711599e-06	0,00061778079756154
ENSG00000163634	THOC7	THO complex subunit 7 [Source:HGNC Symbol;Acc:HGNC:29874]	1513,40346564997	-0,61782239640861	0,164035035378864	4,81036266111266e-06	0,000632334264893748
ENSG00000140932	CMTM2	CKLF like MARVEL transmembrane domain containing 2 [Source:HGNC Symbol;Acc:HGNC:19173]	5506,4999436229	-0,823014661319514	0,235920294930782	4,95259403205928e-06	0,000643837224167707
ENSG00000213402	PTPRCAP	protein tyrosine phosphatase receptor type C associated protein [Source:HGNC Symbol;Acc:HGNC:9667]	4663,46340312619	-0,793796212700441	0,225916846931338	5,00816955774886e-06	0,000645628524755787
ENSG00000162444	RBP7	retinol binding protein 7 [Source:HGNC Symbol;Acc:HGNC:30316]	1366,02072384332	-0,894520314870757	0,262006920165624	5,05511478203615e-06	0,000646450276202776
ENSG00000244270	RPL32P29	ribosomal protein L32 pseudogene 29 [Source:HGNC Symbol;Acc:HGNC:35771]	197,698095467577	-1,04186962082756	0,328055634613174	5,12537615487273e-06	0,000651892437427867
ENSG00000174021	GNG5	G protein subunit gamma 5 [Source:HGNC Symbol;Acc:HGNC:4408]	2112,84305494083	-0,735867376756666	0,206415130864298	5,22833212334803e-06	0,000657322806659826
ENSG00000212402	SNORA74B	small nucleolar RNA, H/ACA box 74B [Source:HGNC Symbol;Acc:HGNC:32660]	158,58647901087	-0,990840820565312	0,303509647310194	5,43160238569997e-06	0,000672661074397475
ENSG00000142694	EVA1B	eva-1 homolog B [Source:HGNC Symbol;Acc:HGNC:25558]	116,463803690394	-0,856285059626598	0,250055913055666	5,56275206568239e-06	0,00067951368752226
ENSG00000163739	CXCL1	C-X-C motif chemokine ligand 1 [Source:HGNC Symbol;Acc:HGNC:4602]	644,843193347794	-0,883317545323162	0,260158142845082	5,60245029236373e-06	0,00067951368752226
ENSG00000235297	FAUP1	FAU pseudogene 1 [Source:HGNC Symbol;Acc:HGNC:17984]	418,25704438898	-1,05595250310488	0,340939673593354	5,57390397782855e-06	0,00067951368752226
ENSG00000151131	NOPCHAP1	NOP protein chaperone 1 [Source:HGNC Symbol;Acc:HGNC:28628]	749,304705943257	-0,915094705939136	0,272838368780616	5,73070942114751e-06	0,000687977513671433
ENSG00000174748	RPL15	ribosomal protein L15 [Source:HGNC Symbol;Acc:HGNC:10306]	49161,0618141699	-0,941713925572428	0,283705791342132	5,76407362353967e-06	0,000688470316557809
ENSG00000178301	AQP11	aquaporin 11 [Source:HGNC Symbol;Acc:HGNC:19940]	11,3322903693074	-1,10920412713155	0,398247213579737	5,94652565957014e-06	0,000706675498836795
ENSG00000169564	PCBP1	poly(rC) binding protein 1 [Source:HGNC Symbol;Acc:HGNC:8647]	4553,91286383443	-0,592263489195865	0,158292394787652	6,52534057263363e-06	0,000763886883950594
ENSG00000104228	TRIM35	tripartite motif containing 35 [Source:HGNC Symbol;Acc:HGNC:16285]	882,26742094517	-0,73064191159192	0,208428763353405	6,7303934489221e-06	0,000780128856419394
ENSG00000164587	RPS14	ribosomal protein S14 [Source:HGNC Symbol;Acc:HGNC:10387]	65192,2316760917	-1,07187359719102	0,367253350455219	6,93373426448469e-06	0,000794053869570615
ENSG00000174917	MICOS13	mitochondrial contact site and cristae organizing system subunit 13 [Source:HGNC Symbol;Acc:HGNC:33702]	521,13706092654	-0,7733048707136	0,224253876994803	6,9148205682864e-06	0,000794053869570615
ENSG00000124875	CXCL6	C-X-C motif chemokine ligand 6 [Source:HGNC Symbol;Acc:HGNC:10643]	83,382898585324	-0,985920871707711	0,31034988859776	7,09672274650942e-06	0,000802935470064493
ENSG00000258289	CHURC1	churchill domain containing 1 [Source:HGNC Symbol;Acc:HGNC:20099]	5020,98819680321	-0,747178782315062	0,21524912977088	7,09777211106735e-06	0,000802935470064493
ENSG00000240972	MIF	macrophage migration inhibitory factor [Source:HGNC Symbol;Acc:HGNC:7097]	1006,23923922084	-0,838430311969005	0,24880004469027	7,16753586728699e-06	0,00080694793759456
ENSG00000287614	None	novel transcript	16,3928025430305	-1,03179912227745	0,337833081543041	7,2653741777694e-06	0,000810209736506701
ENSG00000197061	H4C3	H4 clustered histone 3 [Source:HGNC Symbol;Acc:HGNC:4787]	5545,28133751935	-0,943097194673822	0,291943819232819	7,50714488544793e-06	0,000822957388867284
ENSG00000281358	RASSF1-AS1	RASSF1 antisense RNA 1 [Source:HGNC Symbol;Acc:HGNC:49091]	61,5622297801756	-0,842458997594817	0,251434323772807	7,55245845981717e-06	0,000822957388867284
ENSG00000213246	SUPT4H1	SPT4 homolog, DSIF elongation factor subunit [Source:HGNC Symbol;Acc:HGNC:11467]	4265,11883993926	-0,711458307542924	0,203647248101548	7,74602548132486e-06	0,000839926173159327
ENSG00000145592	RPL37	ribosomal protein L37 [Source:HGNC Symbol;Acc:HGNC:10347]	99839,0706496154	-1,05763792932198	0,362453148800687	7,83025991044028e-06	0,00084130600772904
ENSG00000164167	LSM6	LSM6 homolog, U6 small nuclear RNA and mRNA degradation associated [Source:HGNC Symbol;Acc:HGNC:17017]	2122,1403820746	-0,673407795979617	0,189859244368489	7,82129057246879e-06	0,00084130600772904
ENSG00000186462	NAP1L2	nucleosome assembly protein 1 like 2 [Source:HGNC Symbol;Acc:HGNC:7638]	276,687631680989	-0,931925112541413	0,28918336875821	8,07248429161381e-06	0,000859482151048294
ENSG00000137818	RPLP1	ribosomal protein lateral stalk subunit P1 [Source:HGNC Symbol;Acc:HGNC:10372]	41905,5891486643	-1,02005155170599	0,336113797371247	8,21882611689146e-06	0,000869055781231123
ENSG00000200959	SNORA74A	small nucleolar RNA, H/ACA box 74A [Source:HGNC Symbol;Acc:HGNC:10119]	103,409002656912	-0,999025317541595	0,324457813101416	8,47376894017166e-06	0,000890124031974282
ENSG00000149806	FAU	FAU ubiquitin like and ribosomal protein S30 fusion [Source:HGNC Symbol;Acc:HGNC:3597]	12338,3944401302	-1,03268365362449	0,347271248629605	8,56893644204861e-06	0,000894456865883451
ENSG00000166130	IKBIP	IKBKB interacting protein [Source:HGNC Symbol;Acc:HGNC:26430]	2307,88388363325	-0,744801254012021	0,217743774329626	8,6670703536518e-06	0,000894456865883451
ENSG00000197756	RPL37A	ribosomal protein L37a [Source:HGNC Symbol;Acc:HGNC:10348]	75198,5406806743	-0,9433014915042	0,296305439768382	8,60558564312305e-06	0,000894456865883451
ENSG00000212443	SNORA53	small nucleolar RNA, H/ACA box 53 [Source:HGNC Symbol;Acc:HGNC:32646]	749,440604144559	-1,01024207043834	0,332120182477829	8,63204633637973e-06	0,000894456865883451
ENSG00000184515	BEX5	brain expressed X-linked 5 [Source:HGNC Symbol;Acc:HGNC:27990]	75,072625723334	-0,774972349573613	0,229233763922043	8,79764750355965e-06	0,000903967885409426
ENSG00000211694	TRGV10	T cell receptor gamma variable 10 (non-functional) [Source:HGNC Symbol;Acc:HGNC:12285]	357,734948542045	-0,879179655567385	0,27022476806708	9,10483529742962e-06	0,000931464237167474
ENSG00000125656	CLPP	caseinolytic mitochondrial matrix peptidase proteolytic subunit [Source:HGNC Symbol;Acc:HGNC:2084]	555,36987456219	-0,751210459353428	0,221287180084241	9,25994325847886e-06	0,000939372022927623
ENSG00000144713	RPL32	ribosomal protein L32 [Source:HGNC Symbol;Acc:HGNC:10336]	78287,7927450399	-0,944827575225435	0,299427875235123	9,26197659665144e-06	0,000939372022927623
ENSG00000137880	GCHFR	GTP cyclohydrolase I feedback regulator [Source:HGNC Symbol;Acc:HGNC:4194]	296,228990178766	-0,92491755592722	0,290860980325378	9,45770913261014e-06	0,000951025196112464
ENSG00000136810	TXN	thioredoxin [Source:HGNC Symbol;Acc:HGNC:12435]	4314,52920466276	-0,942123352208097	0,299170600241811	9,55330188695433e-06	0,000956549759149086
ENSG00000106261	ZKSCAN1	zinc finger with KRAB and SCAN domains 1 [Source:HGNC Symbol;Acc:HGNC:13101]	5392,15991267259	-0,711429453695363	0,207085473448907	9,6471661524451e-06	0,00096185516765692
ENSG00000197238	H4C11	H4 clustered histone 11 [Source:HGNC Symbol;Acc:HGNC:4785]	9964,73509566442	-0,97734008941449	0,317766594005791	9,70321342968692e-06	0,000963361232069761
ENSG00000105258	POLR2I	RNA polymerase II subunit I [Source:HGNC Symbol;Acc:HGNC:9196]	571,521400266863	-0,803750505929247	0,243347032647668	1,03268473221206e-05	0,00102096940121637
ENSG00000259379	MTND5P32	MT-ND5 pseudogene 32 [Source:HGNC Symbol;Acc:HGNC:51951]	735,438398314538	-0,970729223034709	0,317070863840637	1,04423562096871e-05	0,00102381096464548
ENSG00000168028	RPSA	ribosomal protein SA [Source:HGNC Symbol;Acc:HGNC:6502]	33467,6514890351	-0,978510489571067	0,322020602475445	1,05798833578017e-05	0,00102869692317799
ENSG00000187051	RPS19BP1	ribosomal protein S19 binding protein 1 [Source:HGNC Symbol;Acc:HGNC:28749]	1472,48930814725	-0,757742717246152	0,226919984074169	1,1004259402233e-05	0,00106555647627384
ENSG00000207088	SNORA7B	small nucleolar RNA, H/ACA box 7B [Source:HGNC Symbol;Acc:HGNC:32593]	123,406430890324	-0,934776910581053	0,300594644526731	1,10656728321498e-05	0,00106711181041182
ENSG00000185808	PIGP	phosphatidylinositol glycan anchor biosynthesis class P [Source:HGNC Symbol;Acc:HGNC:3046]	405,815125244363	-0,641216598134161	0,182768898011335	1,11788552949295e-05	0,00106926205321013
ENSG00000106603	COA1	cytochrome c oxidase assembly factor 1 [Source:HGNC Symbol;Acc:HGNC:21868]	2134,55395024345	-0,457663903713553	0,117066149849268	1,16872193379821e-05	0,00110887206057548
ENSG00000275302	CCL4	C-C motif chemokine ligand 4 [Source:HGNC Symbol;Acc:HGNC:10630]	442,618400320726	-1,15615293015995	0,742752481713414	1,16475476463496e-05	0,00110887206057548
ENSG00000243926	TIPARP-AS1	TIPARP antisense RNA 1 [Source:HGNC Symbol;Acc:HGNC:41028]	137,219162250908	-0,957630148783743	0,314745291041391	1,1795261702994e-05	0,00111462854566847
ENSG00000198843	SELENOT	selenoprotein T [Source:HGNC Symbol;Acc:HGNC:18136]	5474,10814276062	-0,442799393615483	0,112545068239252	1,21472553710716e-05	0,00113874469673831
ENSG00000126756	UXT	ubiquitously expressed prefoldin like chaperone [Source:HGNC Symbol;Acc:HGNC:12641]	3695,38778143361	-0,800181609298354	0,246008910995495	1,2466967008502e-05	0,00115491233744115
ENSG00000204628	RACK1	receptor for activated C kinase 1 [Source:HGNC Symbol;Acc:HGNC:4399]	59348,0566443529	-0,762723163378643	0,23120053253405	1,24321054678133e-05	0,00115491233744115
ENSG00000259671	MTCYBP23	MT-CYB pseudogene 23 [Source:HGNC Symbol;Acc:HGNC:51980]	503,223742149676	-0,917493790862407	0,296246568749699	1,24640363539017e-05	0,00115491233744115
ENSG00000121410	A1BG	alpha-1-B glycoprotein [Source:HGNC Symbol;Acc:HGNC:5]	162,651422727917	-0,933094530574264	0,305654829043709	1,30698969676525e-05	0,00119663297917846
ENSG00000163170	BOLA3	bolA family member 3 [Source:HGNC Symbol;Acc:HGNC:24415]	201,570369507051	-0,78586549931722	0,241494903576871	1,31641754215593e-05	0,0012005932080205
ENSG00000227195	MIR663AHG	MIR663A host gene [Source:HGNC Symbol;Acc:HGNC:27662]	9601,27139757512	-0,925384093360966	0,302208766786566	1,32431778843943e-05	0,00120313504100308
ENSG00000177410	ZFAS1	ZNFX1 antisense RNA 1 [Source:HGNC Symbol;Acc:HGNC:33101]	8194,45830393463	-0,89308345662472	0,287039080125708	1,33702378741887e-05	0,00121000652761407
ENSG00000142541	RPL13A	ribosomal protein L13a [Source:HGNC Symbol;Acc:HGNC:10304]	130996,79014809	-0,9368545302892	0,309963706379826	1,39082664522665e-05	0,00125387551579246
ENSG00000062582	MRPS24	mitochondrial ribosomal protein S24 [Source:HGNC Symbol;Acc:HGNC:14510]	1036,51570704442	-0,819639035827156	0,257513643848839	1,45589617954826e-05	0,00130255654390763
ENSG00000198938	MT-CO3	mitochondrially encoded cytochrome c oxidase III [Source:HGNC Symbol;Acc:HGNC:7422]	101176,566759244	-0,788493476126545	0,244686488625086	1,45199338308693e-05	0,00130255654390763
ENSG00000087086	FTL	ferritin light chain [Source:HGNC Symbol;Acc:HGNC:3999]	236720,581291827	-0,847495906966351	0,270027089718949	1,49675153361895e-05	0,00131626655090827
ENSG00000112306	RPS12	ribosomal protein S12 [Source:HGNC Symbol;Acc:HGNC:10385]	97573,1537848591	-0,957199709217903	0,324699668237799	1,49919012173148e-05	0,00131626655090827
ENSG00000132846	ZBED3	zinc finger BED-type containing 3 [Source:HGNC Symbol;Acc:HGNC:20711]	50,0219547780634	-0,986329767000202	0,34400308540573	1,48881530621515e-05	0,00131626655090827
ENSG00000165264	NDUFB6	NADH:ubiquinone oxidoreductase subunit B6 [Source:HGNC Symbol;Acc:HGNC:7701]	1139,29446892251	-0,736852402460813	0,224598932944818	1,49508161227512e-05	0,00131626655090827
ENSG00000180953	ST20	suppressor of tumorigenicity 20 [Source:HGNC Symbol;Acc:HGNC:33520]	916,10566040842	-0,710725399883336	0,214159700608464	1,48853232084811e-05	0,00131626655090827
ENSG00000148303	RPL7A	ribosomal protein L7a [Source:HGNC Symbol;Acc:HGNC:10364]	35200,2142858538	-0,838009541699932	0,267067656859903	1,56152235941783e-05	0,00134946410725757
ENSG00000163220	S100A9	S100 calcium binding protein A9 [Source:HGNC Symbol;Acc:HGNC:10499]	304797,520276998	-0,959228249968884	0,327994670460477	1,5661455080808e-05	0,00134946410725757
ENSG00000179085	DPM3	dolichyl-phosphate mannosyltransferase subunit 3, regulatory [Source:HGNC Symbol;Acc:HGNC:3007]	314,339054684041	-0,818849637613667	0,259108867640136	1,57384823992126e-05	0,00134946410725757
ENSG00000185650	ZFP36L1	ZFP36 ring finger protein like 1 [Source:HGNC Symbol;Acc:HGNC:1107]	10418,8182804012	-0,619840591743939	0,179082391561894	1,55739378847013e-05	0,00134946410725757
ENSG00000234571	H2BP2	H2B histone pseudogene 2 [Source:HGNC Symbol;Acc:HGNC:20654]	12,5601483994269	-1,04215735276162	0,422237075543405	1,58183090852742e-05	0,00134946410725757
ENSG00000238622	SNORD97	small nucleolar RNA, C/D box 97 [Source:HGNC Symbol;Acc:HGNC:32760]	864,869526600598	-1,06294050822274	0,524800847366926	1,57779749576078e-05	0,00134946410725757
ENSG00000197958	RPL12	ribosomal protein L12 [Source:HGNC Symbol;Acc:HGNC:10302]	70038,9097105413	-0,928207621017809	0,31114048074782	1,61560218672485e-05	0,0013625490843597
ENSG00000130748	TMEM160	transmembrane protein 160 [Source:HGNC Symbol;Acc:HGNC:26042]	76,6829124498351	-0,800803280528883	0,252892851235119	1,66388930574098e-05	0,00138834451645692
ENSG00000154582	ELOC	elongin C [Source:HGNC Symbol;Acc:HGNC:11617]	1516,81283496988	-0,782703921188341	0,245335848101815	1,66110095287513e-05	0,00138834451645692
ENSG00000196531	NACA	nascent polypeptide associated complex subunit alpha [Source:HGNC Symbol;Acc:HGNC:7629]	27538,8088881072	-0,712763927895259	0,216968720238254	1,66203203955799e-05	0,00138834451645692
ENSG00000136942	RPL35	ribosomal protein L35 [Source:HGNC Symbol;Acc:HGNC:10344]	29068,2199064101	-0,970500853623502	0,33898869234759	1,67461925093775e-05	0,00139236010510831
ENSG00000178741	COX5A	cytochrome c oxidase subunit 5A [Source:HGNC Symbol;Acc:HGNC:2267]	1237,39042471158	-0,693699472510295	0,209780338982945	1,70510602919578e-05	0,00141271636855551
ENSG00000000971	CFH	complement factor H [Source:HGNC Symbol;Acc:HGNC:4883]	359,385143328827	-1,04431180584791	0,457690945269988	1,71504291181442e-05	0,00141596349877169
ENSG00000134825	TMEM258	transmembrane protein 258 [Source:HGNC Symbol;Acc:HGNC:1164]	2187,0755522904	-0,749920154974561	0,233045542472131	1,75260567598097e-05	0,00143458466271402
ENSG00000207445	SNORD15B	small nucleolar RNA, C/D box 15B [Source:HGNC Symbol;Acc:HGNC:16649]	515,267300072903	-0,93381852166225	0,317737324436353	1,75588772996871e-05	0,00143458466271402
ENSG00000142534	RPS11	ribosomal protein S11 [Source:HGNC Symbol;Acc:HGNC:10384]	135848,249656237	-0,905361382376918	0,30252265297932	1,77343488249139e-05	0,00144390736280354
ENSG00000114391	RPL24	ribosomal protein L24 [Source:HGNC Symbol;Acc:HGNC:10325]	38399,7725479367	-0,946543833483635	0,326119475765009	1,78290268007714e-05	0,00144661034697294
ENSG00000205791	LOH12CR2	loss of heterozygosity on chromosome 12, region 2 [Source:HGNC Symbol;Acc:HGNC:26524]	56,1670793365893	-0,926891170511212	0,314582307922485	1,79079766318419e-05	0,0014480229901967
ENSG00000211459	MT-RNR1	mitochondrially encoded 12S rRNA [Source:HGNC Symbol;Acc:HGNC:7470]	15804,559865038	-1,02909170211602	0,420023362507599	1,82739840555778e-05	0,00145557127443274
ENSG00000256073	URB1-AS1	URB1 antisense RNA 1 (head to head) [Source:HGNC Symbol;Acc:HGNC:23128]	94,392081179525	-0,879861446560456	0,290557675927227	1,81543772974807e-05	0,00145557127443274
ENSG00000283597	FAM169BP	family with sequence similarity 169 member B, pseudogene [Source:HGNC Symbol;Acc:HGNC:26835]	63,6064078060415	-0,976634886505514	0,348487506409236	1,81873464883539e-05	0,00145557127443274
ENSG00000287168	None	novel transcript	62,4643539420323	-0,676556655965391	0,203934538456439	1,81195440542261e-05	0,00145557127443274
ENSG00000178307	TMEM11	transmembrane protein 11 [Source:HGNC Symbol;Acc:HGNC:16823]	686,092028650944	-0,495899455466491	0,134292029840319	1,91183567297024e-05	0,00151466307693568
ENSG00000278249	SCARNA2	small Cajal body-specific RNA 2 [Source:HGNC Symbol;Acc:HGNC:32558]	15567,8256570307	-0,916328033252471	0,311845632016154	1,93699728746898e-05	0,00152944785819279
ENSG00000111775	COX6A1	cytochrome c oxidase subunit 6A1 [Source:HGNC Symbol;Acc:HGNC:2277]	3721,19067182459	-0,691208091261577	0,21160328232261	1,99875709749689e-05	0,00157293493324755
ENSG00000117091	CD48	CD48 molecule [Source:HGNC Symbol;Acc:HGNC:1683]	20030,4776734128	-0,83333930305018	0,272358186204958	2,03904091055343e-05	0,00159397450582466
ENSG00000250479	CHCHD10	coiled-coil-helix-coiled-coil-helix domain containing 10 [Source:HGNC Symbol;Acc:HGNC:15559]	266,349990005152	-0,748265731349138	0,235734649143681	2,05447474695087e-05	0,00160072154952827
ENSG00000143256	PFDN2	prefoldin subunit 2 [Source:HGNC Symbol;Acc:HGNC:8867]	451,8222732455	-0,644417418441846	0,193063613261077	2,06522574126107e-05	0,00160378751458327
ENSG00000184076	UQCR10	ubiquinol-cytochrome c reductase, complex III subunit X [Source:HGNC Symbol;Acc:HGNC:30863]	2787,38927706373	-0,774586243366676	0,24710309788807	2,07784559209006e-05	0,00160827982835129
ENSG00000244274	DBNDD2	dysbindin domain containing 2 [Source:HGNC Symbol;Acc:HGNC:15881]	270,893573913123	-0,725130767810329	0,226492214701766	2,09485451568502e-05	0,00161612874603504
ENSG00000210156	MT-TK	mitochondrially encoded tRNA-Lys (AAA/G) [Source:HGNC Symbol;Acc:HGNC:7489]	39,7601171124416	-1,1187996592797	0,903011706518977	2,10442693214381e-05	0,00161820802984784
ENSG00000166562	SEC11C	SEC11 homolog C, signal peptidase complex subunit [Source:HGNC Symbol;Acc:HGNC:23400]	1483,62519990918	-0,667718999131642	0,203072967220231	2,12713226326932e-05	0,00163033948386733
ENSG00000276966	H4C5	H4 clustered histone 5 [Source:HGNC Symbol;Acc:HGNC:4790]	11217,7387457476	-0,748508828264718	0,236763555493556	2,14377090071052e-05	0,00163775744460125
ENSG00000100316	RPL3	ribosomal protein L3 [Source:HGNC Symbol;Acc:HGNC:10332]	51334,1627788583	-0,764778745668749	0,244075127975983	2,1831778765724e-05	0,00165177412976683
ENSG00000108298	RPL19	ribosomal protein L19 [Source:HGNC Symbol;Acc:HGNC:10312]	89505,5571215049	-0,881776327070855	0,297813515067393	2,18000745940888e-05	0,00165177412976683
ENSG00000184924	PTRHD1	peptidyl-tRNA hydrolase domain containing 1 [Source:HGNC Symbol;Acc:HGNC:33782]	681,829533718823	-0,912615007622264	0,315542544452933	2,22649620906457e-05	0,0016791492243362
ENSG00000197837	H4C16	H4 histone 16 [Source:HGNC Symbol;Acc:HGNC:20510]	2609,49728735065	-0,720161493086067	0,225798242386224	2,2421375865781e-05	0,00168554304831254
ENSG00000212232	SNORD17	small nucleolar RNA, C/D box 17 [Source:HGNC Symbol;Acc:HGNC:32713]	10938,4736714114	-0,865137657950549	0,290764345620106	2,26864334688677e-05	0,00170003751440273
ENSG00000181029	TRAPPC5	trafficking protein particle complex subunit 5 [Source:HGNC Symbol;Acc:HGNC:23067]	2030,53067844733	-0,825400867682738	0,27300666893337	2,36504567136288e-05	0,00173438713001036
ENSG00000263465	SRSF8	serine and arginine rich splicing factor 8 [Source:HGNC Symbol;Acc:HGNC:16988]	2269,39955146747	-0,520588468512561	0,145736183162561	2,39488270248011e-05	0,00175004937855146
ENSG00000166441	RPL27A	ribosomal protein L27a [Source:HGNC Symbol;Acc:HGNC:10329]	69352,6500699428	-0,972848729294743	0,365650202186585	2,4192402465445e-05	0,00175693589509852
ENSG00000238795	SCARNA12	small Cajal body-specific RNA 12 [Source:HGNC Symbol;Acc:HGNC:32569]	4364,9558095223	-0,702762568726897	0,220302246274025	2,45551435773333e-05	0,00176570866364886
ENSG00000273047	None	novel transcript, LIME1-SLC2A4RG readthrough	395,192243149685	-0,763273485955617	0,246150129220882	2,4511039134578e-05	0,00176570866364886
ENSG00000163479	SSR2	signal sequence receptor subunit 2 [Source:HGNC Symbol;Acc:HGNC:11324]	9295,46996365618	-0,630693506623902	0,190522741345822	2,50905592500971e-05	0,00177825559986381
ENSG00000184752	NDUFA12	NADH:ubiquinone oxidoreductase subunit A12 [Source:HGNC Symbol;Acc:HGNC:23987]	1968,51674970709	-0,70968696142206	0,223659532728543	2,50814518682569e-05	0,00177825559986381
ENSG00000149273	RPS3	ribosomal protein S3 [Source:HGNC Symbol;Acc:HGNC:10420]	74571,6339831472	-0,892810306331961	0,309794899825256	2,54902682600257e-05	0,00177978045150862
ENSG00000274618	H4C6	H4 clustered histone 6 [Source:HGNC Symbol;Acc:HGNC:4783]	2544,14877300771	-0,899039759587861	0,313378919952328	2,54841371319825e-05	0,00177978045150862
ENSG00000224152	BAZ2B-AS1	BAZ2B antisense RNA 1 [Source:HGNC Symbol;Acc:HGNC:55862]	740,206099807841	-0,693431415320636	0,217417954181916	2,59231727034647e-05	0,0017889909069424
ENSG00000244331	None	ribosomal protein, large, P2 (RPLP2) pseudogene	528,358583240846	-0,865752308686789	0,295569712519508	2,58042611565454e-05	0,0017889909069424
ENSG00000083845	RPS5	ribosomal protein S5 [Source:HGNC Symbol;Acc:HGNC:10426]	25826,46838189	-0,869534844831828	0,298466135022074	2,64552243059281e-05	0,00181484381317343
ENSG00000174132	FAM174A	family with sequence similarity 174 member A [Source:HGNC Symbol;Acc:HGNC:24943]	812,552134987849	-0,595798057612887	0,176885057485272	2,64115555345768e-05	0,00181484381317343
ENSG00000147123	NDUFB11	NADH:ubiquinone oxidoreductase subunit B11 [Source:HGNC Symbol;Acc:HGNC:20372]	1394,84172471207	-0,698483866447963	0,220076785762097	2,66012968867879e-05	0,00181955963879686
ENSG00000238917	SNORD10	small nucleolar RNA, C/D box 10 [Source:HGNC Symbol;Acc:HGNC:32706]	2463,88005703913	-0,894382712428896	0,313071907488819	2,69699482139598e-05	0,00183411237420368
ENSG00000187186	None	novel protein	31,9217495472542	-0,976175372682904	0,38181273311608	2,73615396420107e-05	0,00185004893039228
ENSG00000171421	MRPL36	mitochondrial ribosomal protein L36 [Source:HGNC Symbol;Acc:HGNC:14490]	430,448222138656	-0,769503709784154	0,251693481017017	2,74678322256282e-05	0,00185191430449579
ENSG00000089289	IGBP1	immunoglobulin binding protein 1 [Source:HGNC Symbol;Acc:HGNC:5461]	2058,85133236627	-0,565318282330005	0,165167556433428	2,78557097580133e-05	0,00185678427933726
ENSG00000039068	CDH1	cadherin 1 [Source:HGNC Symbol;Acc:HGNC:1748]	563,435757918022	-0,946264420037726	0,352398668708824	2,8440450236028e-05	0,0018826512720484
ENSG00000136003	ISCU	iron-sulfur cluster assembly enzyme [Source:HGNC Symbol;Acc:HGNC:29882]	6439,97190800671	-0,525851180620893	0,149784977419972	2,86930158477681e-05	0,00188588453323459
ENSG00000139239	RPL14P1	ribosomal protein L14 pseudogene 1 [Source:HGNC Symbol;Acc:HGNC:31384]	37,0165901686826	-0,929784379364425	0,340053944961516	2,89622498718458e-05	0,0018982778258622
ENSG00000162627	SNX7	sorting nexin 7 [Source:HGNC Symbol;Acc:HGNC:14971]	4,92324821147676	-1,2331654952545	1,29606498242892	2,90880490525201e-05	0,00190122720612721
ENSG00000125743	SNRPD2	small nuclear ribonucleoprotein D2 polypeptide [Source:HGNC Symbol;Acc:HGNC:11159]	5478,96900935981	-0,915281686607599	0,330416599614999	2,94159959133596e-05	0,00191203973436838
ENSG00000235453	SMIM27	small integral membrane protein 27 [Source:HGNC Symbol;Acc:HGNC:31420]	1445,38303953208	-0,915450017735417	0,330390417090328	2,93362957343857e-05	0,00191203973436838
ENSG00000125995	ROMO1	reactive oxygen species modulator 1 [Source:HGNC Symbol;Acc:HGNC:16185]	777,14354259281	-0,849039190021745	0,29232584182355	3,00645796832992e-05	0,00192020424154534
ENSG00000162244	RPL29	ribosomal protein L29 [Source:HGNC Symbol;Acc:HGNC:10331]	25561,2416562358	-0,866822001781953	0,301780986480671	3,00136327134483e-05	0,00192020424154534
ENSG00000175197	DDIT3	DNA damage inducible transcript 3 [Source:HGNC Symbol;Acc:HGNC:2726]	1354,23077963344	-0,767074470347417	0,252936616517246	3,0101669002614e-05	0,00192020424154534
ENSG00000207496	SNORA7A	small nucleolar RNA, H/ACA box 7A [Source:HGNC Symbol;Acc:HGNC:32592]	186,586532628946	-0,959173379151539	0,370175531223502	3,01656183397683e-05	0,00192020424154534
ENSG00000225190	PLEKHM1	pleckstrin homology and RUN domain containing M1 [Source:HGNC Symbol;Acc:HGNC:29017]	572,642507623631	-0,766769664908682	0,25257964146149	2,98468236636752e-05	0,00192020424154534
ENSG00000273382	TMEM167B-DT	TMEM167B divergent transcript [Source:HGNC Symbol;Acc:HGNC:55076]	144,660267676227	-0,801151946249679	0,26878432011899	3,01944568368795e-05	0,00192020424154534
ENSG00000275215	RNA5-8SN3	RNA, 5.8S ribosomal N3 [Source:HGNC Symbol;Acc:HGNC:53525]	632,522556111297	-0,938879049372898	0,351879151724118	3,09970878612458e-05	0,00193603388570587
ENSG00000277739	5_8S_rRNA	5.8S ribosomal RNA [Source:RFAM;Acc:RF00002]	632,522556111297	-0,938879049372898	0,351879151724118	3,09970878612458e-05	0,00193603388570587
ENSG00000278189	RNA5-8SN1	RNA, 5.8S ribosomal N1 [Source:HGNC Symbol;Acc:HGNC:53517]	632,522556111297	-0,938879049372898	0,351879151724118	3,09970878612458e-05	0,00193603388570587
ENSG00000278233	RNA5-8SN2	RNA, 5.8S ribosomal N2 [Source:HGNC Symbol;Acc:HGNC:53521]	632,522556111297	-0,938879049372898	0,351879151724118	3,09970878612458e-05	0,00193603388570587
ENSG00000143458	GABPB2	GA binding protein transcription factor subunit beta 2 [Source:HGNC Symbol;Acc:HGNC:28441]	1575,74097423161	-0,468570091478088	0,129037971459594	3,14659773055586e-05	0,00194840643684156
ENSG00000069509	FUNDC1	FUN14 domain containing 1 [Source:HGNC Symbol;Acc:HGNC:28746]	437,008198141309	-0,546184845185323	0,159080051154118	3,16891840378117e-05	0,00195195418955421
ENSG00000143942	CHAC2	ChaC glutathione specific gamma-glutamylcyclotransferase 2 [Source:HGNC Symbol;Acc:HGNC:32363]	163,777596194525	-0,655796113604646	0,20574864153354	3,27894044072888e-05	0,00200398619663248
ENSG00000111678	C12orf57	chromosome 12 open reading frame 57 [Source:HGNC Symbol;Acc:HGNC:29521]	3236,1718633008	-0,895457217221702	0,323129678458604	3,31232262001586e-05	0,0020087358569323
ENSG00000136522	MRPL47	mitochondrial ribosomal protein L47 [Source:HGNC Symbol;Acc:HGNC:16652]	1033,99541903983	-0,729668026162028	0,238434442027224	3,31188984253336e-05	0,0020087358569323
ENSG00000139343	SNRPF	small nuclear ribonucleoprotein polypeptide F [Source:HGNC Symbol;Acc:HGNC:11162]	1332,82937090292	-0,670430449734089	0,212717579794477	3,38490035116549e-05	0,00203445677814014
ENSG00000132432	SEC61G	SEC61 translocon subunit gamma [Source:HGNC Symbol;Acc:HGNC:18277]	1774,9612542693	-0,818528951593513	0,281359084197342	3,44648632608971e-05	0,00205305881652888
ENSG00000087302	RTRAF	RNA transcription, translation and transport factor [Source:HGNC Symbol;Acc:HGNC:23169]	4230,28444390596	-0,559722760493662	0,165874066053056	3,48584355662731e-05	0,00205537778088797
ENSG00000165502	RPL36AL	ribosomal protein L36a like [Source:HGNC Symbol;Acc:HGNC:10346]	11617,0606968107	-0,773968799575584	0,259834733907323	3,45938636439975e-05	0,00205537778088797
ENSG00000113845	TIMMDC1	translocase of inner mitochondrial membrane domain containing 1 [Source:HGNC Symbol;Acc:HGNC:1321]	1459,17646402714	-0,374909263301458	0,0983431665920049	3,59511865239261e-05	0,0021095546606184
ENSG00000110700	RPS13	ribosomal protein S13 [Source:HGNC Symbol;Acc:HGNC:10386]	37998,0963200668	-0,888749654428048	0,323206525709217	3,62829873846646e-05	0,00212372809244069
ENSG00000274213	None	novel transcript	185,62467492682	-0,926868246362649	0,354468406662085	3,73725491096687e-05	0,00217667346670917
ENSG00000250317	SMIM20	small integral membrane protein 20 [Source:HGNC Symbol;Acc:HGNC:37260]	537,754564865985	-0,783793269269846	0,266849173821443	3,75244955495445e-05	0,00218012686489082
ENSG00000198929	NOS1AP	nitric oxide synthase 1 adaptor protein [Source:HGNC Symbol;Acc:HGNC:16859]	11,8129220480008	-0,964237118554415	0,413633685058629	3,78953457062602e-05	0,00218246671961251
ENSG00000236439	RPS27P8	ribosomal protein S27 pseudogene 8 [Source:HGNC Symbol;Acc:HGNC:36022]	10,6521495194603	-0,965352403432588	0,477106754582129	3,93585947651976e-05	0,00224783430782791
ENSG00000196459	TRAPPC2	trafficking protein particle complex subunit 2 [Source:HGNC Symbol;Acc:HGNC:23068]	1334,24136840545	-0,381093965915057	0,100949053332036	3,96282955291799e-05	0,00225775736997967
ENSG00000105185	PDCD5	programmed cell death 5 [Source:HGNC Symbol;Acc:HGNC:8764]	1148,62922140002	-0,678015786470805	0,21949998765661	4,00882508063825e-05	0,00227844575235309
ENSG00000123144	TRIR	telomerase RNA component interacting RNase [Source:HGNC Symbol;Acc:HGNC:28424]	3401,06783032642	-0,58863561166924	0,180424974277604	4,08655129910469e-05	0,00231145557855609
ENSG00000105373	NOP53	NOP53 ribosome biogenesis factor [Source:HGNC Symbol;Acc:HGNC:4333]	7089,00017927871	-0,735377176036811	0,246442529319881	4,12760955948506e-05	0,00232680335968169
ENSG00000149100	EIF3M	eukaryotic translation initiation factor 3 subunit M [Source:HGNC Symbol;Acc:HGNC:24460]	6956,14354829824	-0,577073352541408	0,175763670244821	4,17103000885694e-05	0,00232680335968169
ENSG00000188186	LAMTOR4	late endosomal/lysosomal adaptor, MAPK and MTOR activator 4 [Source:HGNC Symbol;Acc:HGNC:33772]	6259,07742626837	-0,73922835659477	0,248533421659789	4,17301750015162e-05	0,00232680335968169
ENSG00000188846	RPL14	ribosomal protein L14 [Source:HGNC Symbol;Acc:HGNC:10305]	28676,3989824618	-0,794552656507159	0,275420099163354	4,16897224419491e-05	0,00232680335968169
ENSG00000234506	LINC01506	long intergenic non-protein coding RNA 1506 [Source:HGNC Symbol;Acc:HGNC:51187]	2870,39676083649	-0,942438928984777	0,382809898253448	4,1513829053449e-05	0,00232680335968169
ENSG00000285901	None	novel transcript	243,304060290241	-0,636167492341355	0,201455575451416	4,14073383612333e-05	0,00232680335968169
ENSG00000166228	PCBD1	pterin-4 alpha-carbinolamine dehydratase 1 [Source:HGNC Symbol;Acc:HGNC:8646]	206,381802703144	-0,642549916352323	0,204510881640813	4,18969708263264e-05	0,00233058090672213
ENSG00000131508	UBE2D2	ubiquitin conjugating enzyme E2 D2 [Source:HGNC Symbol;Acc:HGNC:12475]	4468,72312132287	-0,611094004551298	0,190667445258182	4,20510744222525e-05	0,00233363627631038
ENSG00000224032	EPB41L4A-AS1	EPB41L4A antisense RNA 1 [Source:HGNC Symbol;Acc:HGNC:30749]	1116,22662274506	-0,838342780357718	0,299646702321572	4,26613370029508e-05	0,0023563879335198
ENSG00000240342	RPS2P5	ribosomal protein S2 pseudogene 5 [Source:HGNC Symbol;Acc:HGNC:31386]	2970,49127739222	-0,891356805021213	0,33355558224078	4,2603099166283e-05	0,0023563879335198
ENSG00000106803	SEC61B	SEC61 translocon subunit beta [Source:HGNC Symbol;Acc:HGNC:16993]	2009,94797628479	-0,582568712206736	0,178562840878968	4,29034592804295e-05	0,00236421170226816
ENSG00000156482	RPL30	ribosomal protein L30 [Source:HGNC Symbol;Acc:HGNC:10333]	88579,3858261665	-0,874795304092117	0,322806244984628	4,33634231039616e-05	0,00237181185930758
ENSG00000161016	RPL8	ribosomal protein L8 [Source:HGNC Symbol;Acc:HGNC:10368]	37657,2981719016	-0,827780128016536	0,294419050302068	4,3444577618426e-05	0,00237181185930758
ENSG00000166710	B2M	beta-2-microglobulin [Source:HGNC Symbol;Acc:HGNC:914]	371580,071750126	-0,736984344488033	0,248393611124349	4,32266800375213e-05	0,00237181185930758
ENSG00000225972	MTND1P23	MT-ND1 pseudogene 23 [Source:HGNC Symbol;Acc:HGNC:42092]	44,3725079286546	-0,948610992266913	0,549559987561723	4,33682944697113e-05	0,00237181185930758
ENSG00000155966	AFF2	ALF transcription elongation factor 2 [Source:HGNC Symbol;Acc:HGNC:3776]	3000,38080519947	-0,857582005184228	0,312031351600562	4,36610956577934e-05	0,00237279002706732
ENSG00000198832	SELENOM	selenoprotein M [Source:HGNC Symbol;Acc:HGNC:30397]	255,850739912979	-0,781867166037297	0,270486656346733	4,36641768686847e-05	0,00237279002706732
ENSG00000174276	ZNHIT2	zinc finger HIT-type containing 2 [Source:HGNC Symbol;Acc:HGNC:1177]	99,9418545767283	-0,696231348680724	0,229721367016854	4,38028850222469e-05	0,0023748430520126
ENSG00000186310	NAP1L3	nucleosome assembly protein 1 like 3 [Source:HGNC Symbol;Acc:HGNC:7639]	141,450174504893	-0,711822549353163	0,237322270853443	4,4518213778952e-05	0,00240255406013472
ENSG00000106400	ZNHIT1	zinc finger HIT-type containing 1 [Source:HGNC Symbol;Acc:HGNC:21688]	1666,94630464321	-0,635833705008447	0,202723705711508	4,46811205357801e-05	0,0024058278402904
ENSG00000116251	RPL22	ribosomal protein L22 [Source:HGNC Symbol;Acc:HGNC:10315]	35318,2171852245	-0,866212194346612	0,318734726833912	4,48117416267691e-05	0,00240735223853397
ENSG00000103194	USP10	ubiquitin specific peptidase 10 [Source:HGNC Symbol;Acc:HGNC:12608]	6929,1035905206	-0,631247228346509	0,200786675784404	4,49599060358775e-05	0,00240980999777722
ENSG00000186468	RPS23	ribosomal protein S23 [Source:HGNC Symbol;Acc:HGNC:10410]	77316,6168102411	-0,83274285972945	0,299133632116247	4,56373908416004e-05	0,0024405631965974
ENSG00000258325	ITFG2-AS1	ITFG2 antisense RNA 1 [Source:HGNC Symbol;Acc:HGNC:53128]	55,9671174377007	-0,583280970670461	0,180084814457399	4,63502458897035e-05	0,00246746897236363
ENSG00000116209	TMEM59	transmembrane protein 59 [Source:HGNC Symbol;Acc:HGNC:1239]	6263,4891534936	-0,415033119768686	0,113471884551251	4,68031044212934e-05	0,0024724986318715
ENSG00000153485	LYSET	lysosomal enzyme trafficking factor [Source:HGNC Symbol;Acc:HGNC:20218]	237,052860743887	-0,617062410281	0,195273817998364	4,70553811248426e-05	0,0024724986318715
ENSG00000270437	None	BAI1-associated protein 2-like 1 (BAIAP2L1) pseudogene	24,6238434855532	-0,938138858955978	0,393857118780171	4,70444994980307e-05	0,0024724986318715
ENSG00000198258	UBL5	ubiquitin like 5 [Source:HGNC Symbol;Acc:HGNC:13736]	4762,33608174728	-0,754464517933873	0,259407061916644	4,75043850696255e-05	0,00248395151264064
ENSG00000178982	EIF3K	eukaryotic translation initiation factor 3 subunit K [Source:HGNC Symbol;Acc:HGNC:24656]	4016,65105233389	-0,698930355561403	0,23297218735573	4,77360557599603e-05	0,00249053080273141
ENSG00000175768	TOMM5	translocase of outer mitochondrial membrane 5 [Source:HGNC Symbol;Acc:HGNC:31369]	1524,40720467724	-0,760503641769805	0,262623305437758	4,78849079173041e-05	0,00249276965330567
ENSG00000272047	GTF2H5	general transcription factor IIH subunit 5 [Source:HGNC Symbol;Acc:HGNC:21157]	710,809762930696	-0,680019148031512	0,22436606483874	4,81403811799966e-05	0,00250053679727444
ENSG00000160746	ANO10	anoctamin 10 [Source:HGNC Symbol;Acc:HGNC:25519]	754,377983123891	-0,338020464937516	0,0888097515731666	4,85888436782243e-05	0,00251827200825687
ENSG00000147677	EIF3H	eukaryotic translation initiation factor 3 subunit H [Source:HGNC Symbol;Acc:HGNC:3273]	8763,27379767939	-0,581533608473675	0,18029524653342	4,9277757200432e-05	0,00254836401522234
ENSG00000146425	DYNLT1	dynein light chain Tctex-type 1 [Source:HGNC Symbol;Acc:HGNC:11697]	3890,71607132679	-0,658169480311645	0,214864041205101	4,9447505510036e-05	0,00255153465932269
ENSG00000156127	BATF	basic leucine zipper ATF-like transcription factor [Source:HGNC Symbol;Acc:HGNC:958]	661,167295345879	-0,552457410508306	0,167814028463913	4,98175025783426e-05	0,00255940138792227
ENSG00000186395	KRT10	keratin 10 [Source:HGNC Symbol;Acc:HGNC:6413]	405,816986356831	-0,706578679046178	0,237592447527017	4,97976022037784e-05	0,00255940138792227
ENSG00000127774	EMC6	ER membrane protein complex subunit 6 [Source:HGNC Symbol;Acc:HGNC:28430]	493,771140792246	-0,707042602482378	0,237962953343801	5,0102622842026e-05	0,00256844164591039
ENSG00000008324	SS18L2	SS18 like 2 [Source:HGNC Symbol;Acc:HGNC:15593]	822,466598755457	-0,747153309133331	0,257602553615129	5,05765325162354e-05	0,00258709958718917
ENSG00000143947	RPS27A	ribosomal protein S27a [Source:HGNC Symbol;Acc:HGNC:10417]	80720,4782765248	-0,903915672395134	0,356043641760019	5,08029503184001e-05	0,0025901941092159
ENSG00000197223	C1D	C1D nuclear receptor corepressor [Source:HGNC Symbol;Acc:HGNC:29911]	1449,0257574604	-0,452906125265853	0,127844908311736	5,09134985096231e-05	0,0025901941092159
ENSG00000221949	LINC01465	long intergenic non-protein coding RNA 1465 [Source:HGNC Symbol;Acc:HGNC:26364]	31,1177183575884	-0,778423445612252	0,273648075132349	5,09772475521614e-05	0,0025901941092159
ENSG00000172586	CHCHD1	coiled-coil-helix-coiled-coil-helix domain containing 1 [Source:HGNC Symbol;Acc:HGNC:23518]	983,077343500086	-0,692888135755727	0,232022866520927	5,16988899780329e-05	0,00260487126591673
ENSG00000198937	CCDC167	coiled-coil domain containing 167 [Source:HGNC Symbol;Acc:HGNC:21239]	462,741643928569	-0,729537058445192	0,249957260937783	5,24289090974145e-05	0,00262629343409874
ENSG00000255112	CHMP1B	charged multivesicular body protein 1B [Source:HGNC Symbol;Acc:HGNC:24287]	7374,73605192206	-0,444084361874457	0,124853034276762	5,24588998736254e-05	0,00262629343409874
ENSG00000124614	RPS10	ribosomal protein S10 [Source:HGNC Symbol;Acc:HGNC:10383]	54620,4518831303	-0,915225038164928	0,373279283601773	5,32006561535143e-05	0,00264095240357003
ENSG00000170889	RPS9	ribosomal protein S9 [Source:HGNC Symbol;Acc:HGNC:10442]	19943,0987388145	-0,936560065787832	0,424219588270066	5,310728494017e-05	0,00264095240357003
ENSG00000171858	RPS21	ribosomal protein S21 [Source:HGNC Symbol;Acc:HGNC:10409]	21267,068829305	-0,927116606272907	0,392630351037398	5,31825904220002e-05	0,00264095240357003
ENSG00000167283	ATP5MG	ATP synthase membrane subunit g [Source:HGNC Symbol;Acc:HGNC:14247]	9393,96827149972	-0,803391857572556	0,289571422260934	5,47561554083207e-05	0,00270674860663401
ENSG00000120697	ALG5	ALG5 dolichyl-phosphate beta-glucosyltransferase [Source:HGNC Symbol;Acc:HGNC:20266]	816,613169746872	-0,422357792789447	0,117571100266559	5,61028253579158e-05	0,00276171439471079
ENSG00000152240	HAUS1	HAUS augmin like complex subunit 1 [Source:HGNC Symbol;Acc:HGNC:25174]	804,734291744891	-0,666217423318649	0,221390577012881	5,62674396495545e-05	0,00276403518779544
ENSG00000106245	BUD31	BUD31 homolog [Source:HGNC Symbol;Acc:HGNC:29629]	1893,78933261982	-0,57049216586315	0,177610825682033	5,65275132451556e-05	0,00276666809186033
ENSG00000275126	H4C13	H4 clustered histone 13 [Source:HGNC Symbol;Acc:HGNC:4791]	904,659097525961	-0,884707948451243	0,346044829870518	5,65561985628908e-05	0,00276666809186033
ENSG00000112695	COX7A2	cytochrome c oxidase subunit 7A2 [Source:HGNC Symbol;Acc:HGNC:2288]	4376,85988446025	-0,745622590842573	0,260189328110264	5,67403736449888e-05	0,00276991907026263
ENSG00000103260	METRN	meteorin, glial cell differentiation regulator [Source:HGNC Symbol;Acc:HGNC:14151]	98,5063380461745	-0,768143852308364	0,272243590389907	5,75662740736371e-05	0,00279279743339082
ENSG00000145494	NDUFS6	NADH:ubiquinone oxidoreductase subunit S6 [Source:HGNC Symbol;Acc:HGNC:7713]	1407,73876250444	-0,579820205056339	0,182070294450677	5,7573834099802e-05	0,00279279743339082
ENSG00000147454	SLC25A37	solute carrier family 25 member 37 [Source:HGNC Symbol;Acc:HGNC:29786]	117809,504654986	-0,800481735996338	0,290050804452025	5,79129677178525e-05	0,00279279743339082
ENSG00000186222	BLOC1S4	biogenesis of lysosomal organelles complex 1 subunit 4 [Source:HGNC Symbol;Acc:HGNC:24206]	480,292287092836	-0,502508424127092	0,148656099583952	5,73935376727856e-05	0,00279279743339082
ENSG00000091164	TXNL1	thioredoxin like 1 [Source:HGNC Symbol;Acc:HGNC:12436]	2163,60530402622	-0,416557039394864	0,115847962606735	5,83628555676549e-05	0,00279563583198668
ENSG00000169139	UBE2V2	ubiquitin conjugating enzyme E2 V2 [Source:HGNC Symbol;Acc:HGNC:12495]	1699,13682639455	-0,524553586570511	0,158054864512344	5,81850504128012e-05	0,00279563583198668
ENSG00000169976	SF3B5	splicing factor 3b subunit 5 [Source:HGNC Symbol;Acc:HGNC:21083]	2114,67855510012	-0,706778855491518	0,241719411984521	5,84106738303774e-05	0,00279563583198668
ENSG00000205544	TMEM256	transmembrane protein 256 [Source:HGNC Symbol;Acc:HGNC:28618]	515,84836880052	-0,866070317606108	0,333158085994945	5,87892339442317e-05	0,00280022403786998
ENSG00000210135	MT-TN	mitochondrially encoded tRNA-Asn (AAU/C) [Source:HGNC Symbol;Acc:HGNC:7493]	53,094714426572	-0,901912791804876	0,69290637133053	5,89607836250444e-05	0,00280272169433797
ENSG00000128309	MPST	mercaptopyruvate sulfurtransferase [Source:HGNC Symbol;Acc:HGNC:7223]	639,076701923494	-0,631038931058135	0,205954062514301	5,90872415242108e-05	0,00280307014730782
ENSG00000197498	RPF2	ribosome production factor 2 homolog [Source:HGNC Symbol;Acc:HGNC:20870]	750,036051971727	-0,564811762601563	0,17601353873974	5,99212297776772e-05	0,00283121794511796
ENSG00000207392	SNORA20	small nucleolar RNA, H/ACA box 20 [Source:HGNC Symbol;Acc:HGNC:32610]	122,537900629207	-0,90726689803533	0,375855756263284	5,98791445605267e-05	0,00283121794511796
ENSG00000266472	MRPS21	mitochondrial ribosomal protein S21 [Source:HGNC Symbol;Acc:HGNC:14046]	2035,62787661257	-0,722200997277648	0,25006642511814	6,00572092126125e-05	0,00283195617790135
ENSG00000074527	NTN4	netrin 4 [Source:HGNC Symbol;Acc:HGNC:13658]	39,8865242113243	-0,918892892400891	0,399191851311225	6,04919978245336e-05	0,00284517505069814
ENSG00000172428	COPS9	COP9 signalosome subunit 9 [Source:HGNC Symbol;Acc:HGNC:21314]	1448,69801066363	-0,848444940473798	0,321891625840602	6,05793752826081e-05	0,00284517505069814
ENSG00000119946	CNNM1	cyclin and CBS domain divalent metal cation transport mediator 1 [Source:HGNC Symbol;Acc:HGNC:102]	5,57021917896871	-0,959369525275984	1,05223060137819	6,14710401622213e-05	0,00286750548770747
ENSG00000183291	SELENOF	selenoprotein F [Source:HGNC Symbol;Acc:HGNC:17705]	4854,17367367186	-0,373646907782484	0,101602326631649	6,15422979724723e-05	0,00286750548770747
ENSG00000147592	LACTB2	lactamase beta 2 [Source:HGNC Symbol;Acc:HGNC:18512]	491,951284829836	-0,435792211973452	0,123320835113062	6,17091878572481e-05	0,00286959919027875
ENSG00000133328	PLAAT2	phospholipase A and acyltransferase 2 [Source:HGNC Symbol;Acc:HGNC:17824]	39,0167152417656	-0,913596272813391	0,501826337400429	6,19632269701715e-05	0,00287572925169258
ENSG00000180964	TCEAL8	transcription elongation factor A like 8 [Source:HGNC Symbol;Acc:HGNC:28683]	1135,49471522754	-0,60490536962806	0,194908181073498	6,2446836545909e-05	0,00288678598020675
ENSG00000008988	RPS20	ribosomal protein S20 [Source:HGNC Symbol;Acc:HGNC:10405]	87707,7674631398	-0,905860569628175	0,379822849373369	6,28463447420585e-05	0,00289955782702086
ENSG00000184990	SIVA1	SIVA1 apoptosis inducing factor [Source:HGNC Symbol;Acc:HGNC:17712]	883,133891852116	-0,716354195875361	0,248542559547424	6,31639512426081e-05	0,00290850836152362
ENSG00000112304	ACOT13	acyl-CoA thioesterase 13 [Source:HGNC Symbol;Acc:HGNC:20999]	699,247446230632	-0,634220808513398	0,209001205983311	6,37889383564846e-05	0,00291619772749461
ENSG00000118181	RPS25	ribosomal protein S25 [Source:HGNC Symbol;Acc:HGNC:10413]	36178,1614095259	-0,876000212847624	0,346515264757994	6,35490823501309e-05	0,00291619772749461
ENSG00000183576	SETD3	SET domain containing 3, actin histidine methyltransferase [Source:HGNC Symbol;Acc:HGNC:20493]	4581,86899074259	-0,641917223001179	0,212650951589455	6,3826682093486e-05	0,00291619772749461
ENSG00000116030	SUMO1	small ubiquitin like modifier 1 [Source:HGNC Symbol;Acc:HGNC:12502]	3741,95317532484	-0,417185342646143	0,116883482300548	6,40832988706819e-05	0,00292224810547896
ENSG00000116741	RGS2	regulator of G protein signaling 2 [Source:HGNC Symbol;Acc:HGNC:9998]	54385,6635039107	-0,700707098343636	0,241465758408509	6,48524184883174e-05	0,00294531282234381
ENSG00000126264	HCST	hematopoietic cell signal transducer [Source:HGNC Symbol;Acc:HGNC:16977]	2537,75321272755	-0,631696912579291	0,20818744321698	6,4964613463512e-05	0,00294531282234381
ENSG00000129235	TXNDC17	thioredoxin domain containing 17 [Source:HGNC Symbol;Acc:HGNC:28218]	1174,35356361511	-0,805511655073709	0,297920786982607	6,55834680549015e-05	0,00296195586052175
ENSG00000163682	RPL9	ribosomal protein L9 [Source:HGNC Symbol;Acc:HGNC:10369]	39149,3935435342	-0,890356423829422	0,77915963542847	6,5532743038164e-05	0,00296195586052175
ENSG00000181264	TLCD5	TLC domain containing 5 [Source:HGNC Symbol;Acc:HGNC:28280]	9,79194976853871	-0,912063344781306	0,474079880696965	6,630391418403e-05	0,00298304225764862
ENSG00000087502	ERGIC2	ERGIC and golgi 2 [Source:HGNC Symbol;Acc:HGNC:30208]	4553,79460610489	-0,49539631422524	0,147566613852824	6,66498083634271e-05	0,00299288166181573
ENSG00000228300	FAM174C	family with sequence similarity 174 member C [Source:HGNC Symbol;Acc:HGNC:26073]	501,466856496649	-0,717967124920032	0,251098339822947	6,72234849234327e-05	0,00301289257190166
ENSG00000104660	LEPROTL1	leptin receptor overlapping transcript like 1 [Source:HGNC Symbol;Acc:HGNC:6555]	6066,07285524625	-0,49593516008386	0,147982045145748	6,7683450345125e-05	0,00301627194435756
ENSG00000237973	MTCO1P12	MT-CO1 pseudogene 12 [Source:HGNC Symbol;Acc:HGNC:52014]	62,5585825428124	-0,842851517690096	0,323822636312833	6,76806194848891e-05	0,00301627194435756
ENSG00000143222	UFC1	ubiquitin-fold modifier conjugating enzyme 1 [Source:HGNC Symbol;Acc:HGNC:26941]	2749,89011557903	-0,540303730776081	0,167109498111271	6,80792322997345e-05	0,0030167689943743
ENSG00000176903	PNMA1	PNMA family member 1 [Source:HGNC Symbol;Acc:HGNC:9158]	276,351829922183	-0,419992236964286	0,118418580286342	6,79593091883019e-05	0,0030167689943743
ENSG00000213742	ZNF337-AS1	ZNF337 antisense RNA 1 [Source:HGNC Symbol;Acc:HGNC:40759]	99,2686976090985	-0,626156469444391	0,206528309776043	6,80761704900083e-05	0,0030167689943743
ENSG00000210112	MT-TM	mitochondrially encoded tRNA-Met (AUA/G) [Source:HGNC Symbol;Acc:HGNC:7492]	443,136503463098	-0,881058496833999	0,631061490176398	6,82145006562937e-05	0,00301708120383946
ENSG00000104979	C19orf53	chromosome 19 open reading frame 53 [Source:HGNC Symbol;Acc:HGNC:24991]	1768,35613438011	-0,708630074503501	0,247628697248585	7,03275132832761e-05	0,00307712052663439
ENSG00000179271	GADD45GIP1	GADD45G interacting protein 1 [Source:HGNC Symbol;Acc:HGNC:29996]	518,705110874166	-0,554090368591306	0,173738894076521	7,02441637345745e-05	0,00307712052663439
ENSG00000182154	MRPL41	mitochondrial ribosomal protein L41 [Source:HGNC Symbol;Acc:HGNC:14492]	352,124211024799	-0,683763223836226	0,235222007183473	7,04873762794703e-05	0,00307712052663439
ENSG00000182774	RPS17	ribosomal protein S17 [Source:HGNC Symbol;Acc:HGNC:10397]	85204,1885043937	-0,907786149753724	0,404967441243477	7,02436101728089e-05	0,00307712052663439
ENSG00000183011	NAA38	N-alpha-acetyltransferase 38, NatC auxiliary subunit [Source:HGNC Symbol;Acc:HGNC:28212]	1533,41111564288	-0,757165531158241	0,272792704054107	6,98199904430759e-05	0,00307712052663439
ENSG00000105202	FBL	fibrillarin [Source:HGNC Symbol;Acc:HGNC:3599]	2788,00200491558	-0,662524994389227	0,224969698268358	7,1067145818105e-05	0,00309616135814426
ENSG00000256553	TRAV1-2	T cell receptor alpha variable 1-2 [Source:HGNC Symbol;Acc:HGNC:12102]	140,231188724118	-0,820422115597848	0,311703082009081	7,2340754349255e-05	0,00313476602180105
ENSG00000134056	MRPS36	mitochondrial ribosomal protein S36 [Source:HGNC Symbol;Acc:HGNC:16631]	780,49954786872	-0,587831951805863	0,189934856999621	7,33074158389426e-05	0,00314541137822962
ENSG00000152082	MZT2B	mitotic spindle organizing protein 2B [Source:HGNC Symbol;Acc:HGNC:25886]	995,680060817986	-0,776717267957332	0,285477446391786	7,33884762706358e-05	0,00314541137822962
ENSG00000214113	LYRM4	LYR motif containing 4 [Source:HGNC Symbol;Acc:HGNC:21365]	669,398574001562	-0,676300496831503	0,232461546989959	7,31692763900848e-05	0,00314541137822962
ENSG00000221288	MIR663B	microRNA 663b [Source:HGNC Symbol;Acc:HGNC:35270]	372,999734316334	-0,899711936868468	0,392739893966749	7,32748312899675e-05	0,00314541137822962
ENSG00000260260	SNHG19	small nucleolar RNA host gene 19 [Source:HGNC Symbol;Acc:HGNC:49574]	152,04562894365	-0,751516436421373	0,2720426556522	7,47913560961857e-05	0,0031939031015304
ENSG00000100575	TIMM9	translocase of inner mitochondrial membrane 9 [Source:HGNC Symbol;Acc:HGNC:11819]	368,994851286299	-0,582334068988985	0,188081064195758	7,62399504441016e-05	0,00320102509269716
ENSG00000117425	PTCH2	patched 2 [Source:HGNC Symbol;Acc:HGNC:9586]	65,1411003662558	-0,711828620911821	0,251395854484763	7,58044174608576e-05	0,00320102509269716
ENSG00000167468	GPX4	glutathione peroxidase 4 [Source:HGNC Symbol;Acc:HGNC:4556]	4109,10104307959	-0,646782614134233	0,218580772589862	7,51642538860985e-05	0,00320102509269716
ENSG00000201998	SNORA23	small nucleolar RNA, H/ACA box 23 [Source:HGNC Symbol;Acc:HGNC:32613]	127,089937204714	-0,855672783121688	0,341171835414337	7,61974778648523e-05	0,00320102509269716
ENSG00000221983	UBA52	ubiquitin A-52 residue ribosomal protein fusion product 1 [Source:HGNC Symbol;Acc:HGNC:12458]	91106,4373301048	-0,791654743360731	0,295581324744036	7,58212718717287e-05	0,00320102509269716
ENSG00000227097	RPS28P7	ribosomal protein S28 pseudogene 7 [Source:HGNC Symbol;Acc:HGNC:35787]	987,284987265166	-0,844116746502681	0,331208117501803	7,57334604909802e-05	0,00320102509269716
ENSG00000141428	C18orf21	chromosome 18 open reading frame 21 [Source:HGNC Symbol;Acc:HGNC:28802]	909,408307553056	-0,573952758557242	0,18423812281213	7,64891338089852e-05	0,00320247209702032
ENSG00000158716	DUSP23	dual specificity phosphatase 23 [Source:HGNC Symbol;Acc:HGNC:21480]	618,715052353678	-0,710896528331673	0,251697120272168	7,78804565200755e-05	0,00324916159914428
ENSG00000115944	COX7A2L	cytochrome c oxidase subunit 7A2 like [Source:HGNC Symbol;Acc:HGNC:2289]	3352,41009177906	-0,477588185317059	0,142237350750541	7,86946447391031e-05	0,00326451268744145
ENSG00000214194	SMIM30	small integral membrane protein 30 [Source:HGNC Symbol;Acc:HGNC:48953]	740,044303929869	-0,723593128338665	0,258711377806154	7,8803366190682e-05	0,00326451268744145
ENSG00000228847	ATP5MC2P4	ATP5MC2 pseudogene 4 [Source:HGNC Symbol;Acc:HGNC:42188]	171,739079480445	-0,721683987414551	0,257801099977872	7,9061322223062e-05	0,00326944272743172
ENSG00000100142	POLR2F	RNA polymerase II, I and III subunit F [Source:HGNC Symbol;Acc:HGNC:9193]	845,70523126967	-0,561383280320363	0,179119427009506	7,96414853773154e-05	0,00328765640513725
ENSG00000144320	LNPK	lunapark, ER junction formation factor [Source:HGNC Symbol;Acc:HGNC:21610]	4585,30881448025	-0,741848443029624	0,269156836274584	8,03285875592863e-05	0,00331021307402803
ENSG00000137960	GIPC2	GIPC PDZ domain containing family member 2 [Source:HGNC Symbol;Acc:HGNC:18177]	20,841217841653	-0,873437856075587	0,539171474754083	8,04840031067225e-05	0,00331081921870836
ENSG00000198417	MT1F	metallothionein 1F [Source:HGNC Symbol;Acc:HGNC:7398]	83,5336856194698	-0,785474035053551	0,294387437687845	8,06496276097412e-05	0,00331184247409635
ENSG00000143543	JTB	jumping translocation breakpoint [Source:HGNC Symbol;Acc:HGNC:6201]	4264,00430167284	-0,560219616284581	0,178943030362413	8,13575718508603e-05	0,0033273973914227
ENSG00000171425	ZNF581	zinc finger protein 581 [Source:HGNC Symbol;Acc:HGNC:25017]	565,431621197388	-0,660265229110041	0,227124190494647	8,1431902444422e-05	0,0033273973914227
ENSG00000199293	SNORA21	small nucleolar RNA, H/ACA box 21 [Source:HGNC Symbol;Acc:HGNC:32611]	74,019732560158	-0,880505119062699	0,374337338567314	8,14526518257321e-05	0,0033273973914227
ENSG00000127540	UQCR11	ubiquinol-cytochrome c reductase, complex III subunit XI [Source:HGNC Symbol;Acc:HGNC:30862]	2754,94330745143	-0,7907995427053	0,298569692867724	8,23785615937475e-05	0,00335138865588749
ENSG00000170571	EMB	embigin [Source:HGNC Symbol;Acc:HGNC:30465]	13647,0551509893	-0,394443752042338	0,110943644617253	8,23118867252833e-05	0,00335138865588749
ENSG00000174109	UQCC4	ubiquinol-cytochrome c reductase complex assembly factor 4 [Source:HGNC Symbol;Acc:HGNC:27558]	254,103133587184	-0,596360067476239	0,196178425370086	8,24672346688847e-05	0,00335138865588749
ENSG00000167550	RHEBL1	RHEB like 1 [Source:HGNC Symbol;Acc:HGNC:21166]	82,2982251185812	-0,632856407883438	0,214078283117694	8,33157109006521e-05	0,00337421459120885
ENSG00000157856	DRC1	dynein regulatory complex subunit 1 [Source:HGNC Symbol;Acc:HGNC:24245]	73,9492932630022	-0,895075502709699	0,433189661168303	8,36488986305696e-05	0,00337771164026161
ENSG00000113088	GZMK	granzyme K [Source:HGNC Symbol;Acc:HGNC:4711]	2064,461877699	-0,685539908660775	0,241281208723333	8,5733668886464e-05	0,00342800154197097
ENSG00000169020	ATP5ME	ATP synthase membrane subunit e [Source:HGNC Symbol;Acc:HGNC:846]	1106,26220813446	-0,812065903114827	0,314259233762121	8,54512313361068e-05	0,00342800154197097
ENSG00000178913	TAF7	TATA-box binding protein associated factor 7 [Source:HGNC Symbol;Acc:HGNC:11541]	6695,18356784619	-0,465621405442329	0,138347020792472	8,56877451064021e-05	0,00342800154197097
ENSG00000178980	SELENOW	selenoprotein W [Source:HGNC Symbol;Acc:HGNC:10752]	2137,26225059147	-0,719059605914944	0,25893338546478	8,58093033668042e-05	0,00342800154197097
ENSG00000266402	SNHG25	small nucleolar RNA host gene 25 [Source:HGNC Symbol;Acc:HGNC:51534]	264,954157838617	-0,889801001719426	0,401707509716156	8,52575790612712e-05	0,00342800154197097
ENSG00000164172	MOCS2	molybdenum cofactor synthesis 2 [Source:HGNC Symbol;Acc:HGNC:7193]	858,082316133414	-0,530486814408543	0,16628110457707	8,60895309544032e-05	0,003433367226029
ENSG00000124659	TBCC	tubulin folding cofactor C [Source:HGNC Symbol;Acc:HGNC:11580]	2686,51131896228	-0,601750936518853	0,199735644067559	8,65957394905447e-05	0,0034477119292936
ENSG00000109390	NDUFC1	NADH:ubiquinone oxidoreductase subunit C1 [Source:HGNC Symbol;Acc:HGNC:7705]	943,969300123288	-0,645953151708742	0,221879513384878	8,81611851973687e-05	0,00347925662321615
ENSG00000131495	NDUFA2	NADH:ubiquinone oxidoreductase subunit A2 [Source:HGNC Symbol;Acc:HGNC:7685]	1474,89813887411	-0,649966403396338	0,223826105548714	8,79153550165416e-05	0,00347925662321615
ENSG00000189343	RPS2P46	ribosomal protein S2 pseudogene 46 [Source:HGNC Symbol;Acc:HGNC:35839]	20,3388275923453	-0,877782539547098	0,488271765906703	8,80888043925634e-05	0,00347925662321615
ENSG00000257336	PRELID2P1	PRELI domain containing 2 pseudogene 1 [Source:HGNC Symbol;Acc:HGNC:43892]	10,0178895511976	-0,888552916350502	0,409221392258622	8,82752317917569e-05	0,00347925662321615
ENSG00000186868	MAPT	microtubule associated protein tau [Source:HGNC Symbol;Acc:HGNC:6893]	6,81527478154184	-0,865662092038753	0,978130038175386	8,88420522199211e-05	0,00349574161995777
ENSG00000117614	SYF2	SYF2 pre-mRNA splicing factor [Source:HGNC Symbol;Acc:HGNC:19824]	4354,90719637225	-0,484169883708193	0,146572162147437	8,9489089613554e-05	0,00350946379767821
ENSG00000223478	ZDHHC12-DT	ZDHHC12 divergent transcript [Source:HGNC Symbol;Acc:HGNC:55873]	77,0950408588065	-0,727929242605378	0,265056014276299	8,93632261869104e-05	0,00350946379767821
ENSG00000106399	RPA3	replication protein A3 [Source:HGNC Symbol;Acc:HGNC:10291]	662,034586850632	-0,64796940138655	0,223484720082303	9,03627563447517e-05	0,00353782971180035
ENSG00000102981	PARD6A	par-6 family cell polarity regulator alpha [Source:HGNC Symbol;Acc:HGNC:15943]	140,2064947503	-0,785542049536923	0,299661070260413	9,11119553508198e-05	0,00356123639436012
ENSG00000145451	GLRA3	glycine receptor alpha 3 [Source:HGNC Symbol;Acc:HGNC:4328]	18,0463880154775	-0,830821065896601	0,783648767790406	9,26349277638739e-05	0,00361475928736974
ENSG00000154589	LY96	lymphocyte antigen 96 [Source:HGNC Symbol;Acc:HGNC:17156]	4371,26329288303	-0,872635427614521	0,380007478651018	9,32561966363341e-05	0,00362989215995896
ENSG00000286236	None	novel transcript, sense intronic to FPR1	123,557951385331	-0,849730280461037	0,350908169203849	9,35120355608319e-05	0,00363092111674319
ENSG00000141741	MIEN1	migration and invasion enhancer 1 [Source:HGNC Symbol;Acc:HGNC:28230]	1381,18595253843	-0,595260897987202	0,198290337920181	9,42343600563674e-05	0,00364094333682483
ENSG00000180209	MYL11	myosin light chain 11 [Source:HGNC Symbol;Acc:HGNC:29824]	34,5149767668548	-0,844013484530239	0,34572361806705	9,40603335303841e-05	0,00364094333682483
ENSG00000182899	RPL35A	ribosomal protein L35a [Source:HGNC Symbol;Acc:HGNC:10345]	47492,6824516213	-0,864792808382184	0,370124644501414	9,49006318102428e-05	0,00366067519097543
ENSG00000140612	SEC11A	SEC11 homolog A, signal peptidase complex subunit [Source:HGNC Symbol;Acc:HGNC:17718]	4551,45996081727	-0,550615237837931	0,177159126555025	9,52643596203274e-05	0,00366869129601686
ENSG00000099795	NDUFB7	NADH:ubiquinone oxidoreductase subunit B7 [Source:HGNC Symbol;Acc:HGNC:7702]	1122,21888483407	-0,709136821361335	0,257021913800834	9,58257762093078e-05	0,0036842818859559
ENSG00000212464	SNORA12	small nucleolar RNA, H/ACA box 12 [Source:HGNC Symbol;Acc:HGNC:32600]	1116,7870612243	-0,823279310562465	0,32965188844978	9,69257143423425e-05	0,00371443331999238
ENSG00000140319	SRP14	signal recognition particle 14 [Source:HGNC Symbol;Acc:HGNC:11299]	3672,96708439081	-0,526266095319623	0,16634967757185	9,78768937249685e-05	0,00372808243847548
ENSG00000145220	LYAR	Ly1 antibody reactive [Source:HGNC Symbol;Acc:HGNC:26021]	1177,2867843012	-0,663837711366737	0,233496420862276	9,74450388924214e-05	0,00372808243847548
ENSG00000272572	None	novel transcript, antisense to FAM178A	50,8950785539278	-0,669494304469246	0,236565121453861	9,79156373556246e-05	0,00372808243847548
ENSG00000089009	RPL6	ribosomal protein L6 [Source:HGNC Symbol;Acc:HGNC:10362]	53739,0781328129	-0,794257928244898	0,310546597332861	0,000101472522902721	0,00382840106702353
ENSG00000134248	LAMTOR5	late endosomal/lysosomal adaptor, MAPK and MTOR activator 5 [Source:HGNC Symbol;Acc:HGNC:17955]	2408,98949382209	-0,680994407600558	0,243578427572726	0,00010136315256828	0,00382840106702353
ENSG00000173141	MRPL57	mitochondrial ribosomal protein L57 [Source:HGNC Symbol;Acc:HGNC:14514]	972,197558103256	-0,693140645572153	0,250128984688775	0,000101526658131011	0,00382840106702353
ENSG00000164713	BRI3	brain protein I3 [Source:HGNC Symbol;Acc:HGNC:1109]	2998,25155340018	-0,677692882315599	0,24213306069583	0,000102469602679276	0,0038577756016694
ENSG00000131143	COX4I1	cytochrome c oxidase subunit 4I1 [Source:HGNC Symbol;Acc:HGNC:2265]	7513,40769278952	-0,609545177419226	0,207407174308761	0,000103953023760304	0,00388972581910984
ENSG00000229619	MBNL1-AS1	MBNL1 antisense RNA 1 [Source:HGNC Symbol;Acc:HGNC:44584]	143,982568572845	-0,610183760603979	0,207693771244165	0,000103796186840941	0,00388972581910984
ENSG00000253519	None	novel transcript	37,1922827890485	-0,870569761049707	0,395503042957998	0,000103749607487679	0,00388972581910984
ENSG00000173660	UQCRH	ubiquinol-cytochrome c reductase hinge protein [Source:HGNC Symbol;Acc:HGNC:12590]	2604,55708210736	-0,770536505126329	0,296380500885395	0,000105151271768475	0,00392109259066911
ENSG00000131469	RPL27	ribosomal protein L27 [Source:HGNC Symbol;Acc:HGNC:10328]	54880,4166158808	-0,866642299532593	0,392516840822883	0,000107177125587484	0,00397146104735983
ENSG00000149932	TMEM219	transmembrane protein 219 [Source:HGNC Symbol;Acc:HGNC:25201]	2244,03218303862	-0,598121465500624	0,202577324197256	0,000108281050730027	0,00400605837056216
ENSG00000196683	TOMM7	translocase of outer mitochondrial membrane 7 [Source:HGNC Symbol;Acc:HGNC:21648]	16349,5964302793	-0,861079082667656	0,382827491338832	0,000108714388652828	0,00401577639717588
ENSG00000001629	ANKIB1	ankyrin repeat and IBR domain containing 1 [Source:HGNC Symbol;Acc:HGNC:22215]	3965,36605295228	-0,589879245287563	0,198599463358968	0,000108919130138411	0,00401703312250285
ENSG00000089157	RPLP0	ribosomal protein lateral stalk subunit P0 [Source:HGNC Symbol;Acc:HGNC:10371]	45773,4643329533	-0,789281765267092	0,31074101855975	0,000109139574495654	0,00401886414379145
ENSG00000135940	COX5B	cytochrome c oxidase subunit 5B [Source:HGNC Symbol;Acc:HGNC:2269]	2227,46462965431	-0,599446063956825	0,20356762952284	0,000109956018487322	0,00404260174219795
ENSG00000257529	RPL36A-HNRNPH2	RPL36A-HNRNPH2 readthrough [Source:HGNC Symbol;Acc:HGNC:48349]	22,635060960601	-0,868329981824304	0,43676572443123	0,000110318877327228	0,00404961495087313
ENSG00000277511	None	novel transcript	117,66810002229	-0,773834017131689	0,300986644644097	0,000111009099637907	0,00406860453968841
ENSG00000153363	LINC00467	long intergenic non-protein coding RNA 467 [Source:HGNC Symbol;Acc:HGNC:28227]	158,766345483673	-0,650759401201253	0,230140081035319	0,00011118703948074	0,00406878855207126
ENSG00000135390	ATP5MC2	ATP synthase membrane subunit c locus 2 [Source:HGNC Symbol;Acc:HGNC:842]	5471,65497390314	-0,6731857053934	0,2424450863088	0,000112734594909975	0,00411463566426737
ENSG00000172216	CEBPB	CCAAT enhancer binding protein beta [Source:HGNC Symbol;Acc:HGNC:1834]	3845,05844264602	-0,658876850223783	0,234806938126095	0,000112789630405969	0,00411463566426737
ENSG00000148481	MINDY3	MINDY lysine 48 deubiquitinase 3 [Source:HGNC Symbol;Acc:HGNC:23578]	3210,11302726314	-0,436140872646736	0,129619945335609	0,00011321423821862	0,00412373223728194
ENSG00000172366	MCRIP2	MAPK regulated corepressor interacting protein 2 [Source:HGNC Symbol;Acc:HGNC:14142]	314,726136599944	-0,701881728609425	0,258384288825832	0,00011339913734236	0,00412408300102895
ENSG00000239002	SCARNA10	small Cajal body-specific RNA 10 [Source:HGNC Symbol;Acc:HGNC:32567]	101929,912734884	-0,778245639290173	0,305280493379489	0,000114121720008134	0,00414395690091265
ENSG00000170412	GPRC5C	G protein-coupled receptor class C group 5 member C [Source:HGNC Symbol;Acc:HGNC:13309]	31,1453554399504	-0,863964064200221	0,403458121756611	0,000114671276484284	0,0041481221716623
ENSG00000184270	H2AC21	H2A clustered histone 21 [Source:HGNC Symbol;Acc:HGNC:20508]	717,837851701114	-0,811001229187771	0,330179356509956	0,00011476530105194	0,0041481221716623
ENSG00000237976	RFX5-AS1	RFX5 antisense RNA 1 [Source:HGNC Symbol;Acc:HGNC:40503]	21,8756405791778	-0,799408695556863	0,32075853160146	0,000114473436632215	0,0041481221716623
ENSG00000270170	NCBP2AS2	NCBP2 antisense 2 (head to head) [Source:HGNC Symbol;Acc:HGNC:25121]	402,854585111759	-0,574890608358767	0,192576414504082	0,000116711038692002	0,00419909899147217
ENSG00000198856	OSTC	oligosaccharyltransferase complex non-catalytic subunit [Source:HGNC Symbol;Acc:HGNC:24448]	2057,95530904984	-0,581984666131435	0,196218785071717	0,00011741273131773	0,00421146580473503
ENSG00000163156	SCNM1	sodium channel modifier 1 [Source:HGNC Symbol;Acc:HGNC:23136]	2208,46135549355	-0,532071720410053	0,172083644531943	0,000118104300548086	0,00422575521663883
ENSG00000181817	LSM10	LSM10, U7 small nuclear RNA associated [Source:HGNC Symbol;Acc:HGNC:17562]	821,55092431442	-0,579565056935254	0,195152481018594	0,000118213089010429	0,00422575521663883
ENSG00000128185	DGCR6L	DiGeorge syndrome critical region gene 6 like [Source:HGNC Symbol;Acc:HGNC:18551]	738,242592947088	-0,638623584423205	0,225522754844641	0,000119000031755909	0,00423611308202199
ENSG00000237765	FAM200B	family with sequence similarity 200 member B [Source:HGNC Symbol;Acc:HGNC:27740]	1671,31332593738	-0,651046310268336	0,232244466809562	0,000119668017490746	0,00424704140506374
ENSG00000147403	RPL10	ribosomal protein L10 [Source:HGNC Symbol;Acc:HGNC:10298]	68087,0546769686	-0,654856959528547	0,234864811591924	0,000122251620943609	0,00432568517414001
ENSG00000160888	IER2	immediate early response 2 [Source:HGNC Symbol;Acc:HGNC:28871]	2931,34800054924	-0,578446596894137	0,195364694199982	0,000122759030172936	0,00433711708704082
ENSG00000175582	RAB6A	RAB6A, member RAS oncogene family [Source:HGNC Symbol;Acc:HGNC:9786]	6856,83679461982	-0,629414454556981	0,221711292000245	0,000123931386587831	0,0043459098754272
ENSG00000220201	ZGLP1	zinc finger GATA like protein 1 [Source:HGNC Symbol;Acc:HGNC:37245]	135,43004295579	-0,724858807622338	0,274666398287336	0,000123542403337849	0,0043459098754272
ENSG00000225091	SNORA71A	small nucleolar RNA, H/ACA box 71A [Source:HGNC Symbol;Acc:HGNC:10232]	154,216784447234	-0,792253249939259	0,319772455095473	0,000123882588958122	0,0043459098754272
ENSG00000151164	RAD9B	RAD9 checkpoint clamp component B [Source:HGNC Symbol;Acc:HGNC:21700]	60,8065686436162	-0,71448071248627	0,268802249626403	0,000124531795812652	0,00435398685805604
ENSG00000259600	None	mitochondrially encoded NADH 4L (MT-ND4L) pseudogene	677,879594219173	-0,756667075742513	0,294820527611685	0,000124376003831028	0,00435398685805604
ENSG00000210174	MT-TR	mitochondrially encoded tRNA-Arg (CGN) [Source:HGNC Symbol;Acc:HGNC:7496]	5,08101881809514	-0,811992940729739	1,05164539828809	0,000125185290242455	0,00437034106736644
ENSG00000104691	UBXN8	UBX domain protein 8 [Source:HGNC Symbol;Acc:HGNC:30307]	264,698822148458	-0,401513643315356	0,117437147494492	0,000127435784081361	0,00439028404016754
ENSG00000136146	MED4	mediator complex subunit 4 [Source:HGNC Symbol;Acc:HGNC:17903]	2093,97129391796	-0,2923602964978	0,0804266073852276	0,000127365375990074	0,00439028404016754
ENSG00000142937	RPS8	ribosomal protein S8 [Source:HGNC Symbol;Acc:HGNC:10441]	70740,3159389442	-0,812497910366491	0,338010743675574	0,000126359083708446	0,00439028404016754
ENSG00000174444	RPL4	ribosomal protein L4 [Source:HGNC Symbol;Acc:HGNC:10353]	75393,4137114349	-0,624202692058141	0,219441018750289	0,000126271306564063	0,00439028404016754
ENSG00000241244	IGKV1D-16	immunoglobulin kappa variable 1D-16 [Source:HGNC Symbol;Acc:HGNC:5748]	14,1969867933353	-0,849047704599114	0,387518209336961	0,000128175537223712	0,00440596457925186
ENSG00000243147	MRPL33	mitochondrial ribosomal protein L33 [Source:HGNC Symbol;Acc:HGNC:14487]	2540,37729792762	-0,729716189878959	0,27910259876153	0,000128452685990938	0,00440596457925186
ENSG00000221869	CEBPD	CCAAT enhancer binding protein delta [Source:HGNC Symbol;Acc:HGNC:1835]	2825,76855819789	-0,758589888294636	0,298199174664255	0,000130251262226016	0,00443652137733138
ENSG00000198839	ZNF277	zinc finger protein 277 [Source:HGNC Symbol;Acc:HGNC:13070]	1653,48361076371	-0,477524637234108	0,148792195855718	0,000131483277417401	0,00446436005430222
ENSG00000106355	LSM5	LSM5 homolog, U6 small nuclear RNA and mRNA degradation associated [Source:HGNC Symbol;Acc:HGNC:17162]	1202,82223607065	-0,763456923076788	0,302198303735744	0,000132133521652199	0,00447081010821146
ENSG00000140905	GCSH	glycine cleavage system protein H [Source:HGNC Symbol;Acc:HGNC:4208]	118,202172292182	-0,717545594157295	0,272728333681385	0,000131918127499503	0,00447081010821146
ENSG00000174886	NDUFA11	NADH:ubiquinone oxidoreductase subunit A11 [Source:HGNC Symbol;Acc:HGNC:20371]	1900,28500238155	-0,60341401978966	0,209702538881756	0,000132243256919472	0,00447081010821146
ENSG00000214189	ZNF788P	zinc finger family member 788, pseudogene [Source:HGNC Symbol;Acc:HGNC:33112]	70,5415448936401	-0,701342063242419	0,263441011445275	0,00013306635675399	0,00449218274665911
ENSG00000176261	ZBTB8OS	zinc finger and BTB domain containing 8 opposite strand [Source:HGNC Symbol;Acc:HGNC:24094]	1733,68783146978	-0,71536412117213	0,271864462559061	0,000133515050383091	0,00450087268698301
ENSG00000049192	ADAMTS6	ADAM metallopeptidase with thrombospondin type 1 motif 6 [Source:HGNC Symbol;Acc:HGNC:222]	249,43498746299	-0,689777530973029	0,257274585041536	0,00013518033170419	0,00453104445156637
ENSG00000258940	MIA2-AS1	MIA2 antisense RNA 1 [Source:HGNC Symbol;Acc:HGNC:55436]	58,8026222861559	-0,69690338776304	0,261593768742634	0,000135961967448586	0,00455076115798753
ENSG00000277925	Telomerase-vert	Vertebrate telomerase RNA [Source:RFAM;Acc:RF00024]	688,760760919248	-0,738912689484482	0,287516767500942	0,000137047306136514	0,0045691428753533
ENSG00000198695	MT-ND6	mitochondrially encoded NADH:ubiquinone oxidoreductase core subunit 6 [Source:HGNC Symbol;Acc:HGNC:7462]	391,863783306659	-0,843948632553121	0,448284210596096	0,000137394370100222	0,00457268674463681
ENSG00000162585	FAAP20	FA core complex associated protein 20 [Source:HGNC Symbol;Acc:HGNC:26428]	451,568507937811	-0,674008078523926	0,249249655146301	0,000139305830962947	0,00462322454521598
ENSG00000051620	HEBP2	heme binding protein 2 [Source:HGNC Symbol;Acc:HGNC:15716]	2916,02405287191	-0,605276690905794	0,212413243390052	0,000142390769238576	0,00470569494407821
ENSG00000099800	TIMM13	translocase of inner mitochondrial membrane 13 [Source:HGNC Symbol;Acc:HGNC:11816]	791,6277968809	-0,641022039460236	0,231617954793522	0,000142629116938192	0,00470696089979756
ENSG00000270066	None	small Cajal body-specific RNA 2	406,911129585142	-0,793779777890817	0,330000998628102	0,000143321210412639	0,00472317658404677
ENSG00000130962	PRRG1	proline rich and Gla domain 1 [Source:HGNC Symbol;Acc:HGNC:9469]	15,4014216370624	-0,827247831345755	0,477337209356541	0,000143794403832282	0,00472553396951619
ENSG00000166797	CIAO2A	cytosolic iron-sulfur assembly component 2A [Source:HGNC Symbol;Acc:HGNC:26235]	2204,11195844032	-0,679161106692696	0,253169611340627	0,000143668192322221	0,00472553396951619
ENSG00000116752	BCAS2	BCAS2 pre-mRNA processing factor [Source:HGNC Symbol;Acc:HGNC:975]	1162,67528222291	-0,410588253780211	0,122131547583319	0,000144146365382254	0,00473049369239113
ENSG00000151292	CSNK1G3	casein kinase 1 gamma 3 [Source:HGNC Symbol;Acc:HGNC:2456]	4709,27208953053	-0,714856226655407	0,274746130258303	0,00014527438450247	0,00476087223863945
ENSG00000254380	None	novel transcript	15,8983621322474	-0,803069076114976	0,521587955616006	0,000146451180174176	0,00477946778016415
ENSG00000010318	PHF7	PHD finger protein 7 [Source:HGNC Symbol;Acc:HGNC:18458]	392,487221379749	-0,759268535901811	0,30442574149028	0,000146733436818568	0,00478204677055528
ENSG00000100206	DMC1	DNA meiotic recombinase 1 [Source:HGNC Symbol;Acc:HGNC:2927]	147,239960747085	-0,782657796588344	0,322529795588965	0,000147614958810639	0,00480412168853987
ENSG00000214114	MYCBP	MYC binding protein [Source:HGNC Symbol;Acc:HGNC:7554]	1420,90352162716	-0,457083855576534	0,141567711416085	0,000149125048896152	0,00484656408912494
ENSG00000140990	NDUFB10	NADH:ubiquinone oxidoreductase subunit B10 [Source:HGNC Symbol;Acc:HGNC:7696]	1511,96137535389	-0,555051969118513	0,187633555983645	0,000149796836150369	0,00486168214430094
ENSG00000205138	SDHAF1	succinate dehydrogenase complex assembly factor 1 [Source:HGNC Symbol;Acc:HGNC:33867]	425,919795171686	-0,562023456231212	0,191216355871809	0,000150220270236884	0,00486870930946816
ENSG00000114784	EIF1B	eukaryotic translation initiation factor 1B [Source:HGNC Symbol;Acc:HGNC:30792]	2912,98064597887	-0,553712286611199	0,187402196768467	0,000153184523233728	0,00495795300094858
ENSG00000234465	PINLYP	phospholipase A2 inhibitor and LY6/PLAUR domain containing [Source:HGNC Symbol;Acc:HGNC:44206]	28,8930674976569	-0,838390933692873	0,416929877964815	0,000154089383286524	0,00498038899551086
ENSG00000106153	CHCHD2	coiled-coil-helix-coiled-coil-helix domain containing 2 [Source:HGNC Symbol;Acc:HGNC:21645]	4501,59005782352	-0,522981205455772	0,172393813283482	0,000154954958324445	0,00499464406763589
ENSG00000210082	MT-RNR2	mitochondrially encoded 16S rRNA [Source:HGNC Symbol;Acc:HGNC:7471]	310004,977736156	-0,833689709809341	0,43931786524468	0,00015623221658291	0,00502205472157907
ENSG00000254772	EEF1G	eukaryotic translation elongation factor 1 gamma [Source:HGNC Symbol;Acc:HGNC:3213]	74040,2312982521	-0,674222846305213	0,253026425872922	0,00015611654577198	0,00502205472157907
ENSG00000196154	S100A4	S100 calcium binding protein A4 [Source:HGNC Symbol;Acc:HGNC:10494]	23641,2708791044	-0,593574268898253	0,208551152266015	0,000157001337788175	0,00503989287606516
ENSG00000082515	MRPL22	mitochondrial ribosomal protein L22 [Source:HGNC Symbol;Acc:HGNC:14480]	648,131584964334	-0,520741970191394	0,171599768552763	0,000157572553830536	0,00504446556684694
ENSG00000138495	COX17	cytochrome c oxidase copper chaperone COX17 [Source:HGNC Symbol;Acc:HGNC:2264]	1212,60265085951	-0,565271138741705	0,193858795058005	0,000157520497882177	0,00504446556684694
ENSG00000276900	None	novel transcript, antisense to AMN1	1105,97445199729	-0,667806040802967	0,249689188625974	0,000157975222172609	0,00505048502407812
ENSG00000113318	MSH3	mutS homolog 3 [Source:HGNC Symbol;Acc:HGNC:7326]	1564,85690514533	-0,32717081033974	0,0929849192398244	0,000158462587693687	0,00505919225024758
ENSG00000120727	PAIP2	poly(A) binding protein interacting protein 2 [Source:HGNC Symbol;Acc:HGNC:17970]	4825,24814697753	-0,449759048107946	0,139222355294596	0,000158716364359729	0,00506042825661847
ENSG00000102595	UGGT2	UDP-glucose glycoprotein glucosyltransferase 2 [Source:HGNC Symbol;Acc:HGNC:15664]	660,315979064202	-0,806621908498735	0,351122764943586	0,000159934610261639	0,00506495475027776
ENSG00000174446	SNAPC5	small nuclear RNA activating complex polypeptide 5 [Source:HGNC Symbol;Acc:HGNC:15484]	733,574840442247	-0,424376962874881	0,128722538563663	0,000159798409411307	0,00506495475027776
ENSG00000119013	NDUFB3	NADH:ubiquinone oxidoreductase subunit B3 [Source:HGNC Symbol;Acc:HGNC:7698]	1584,58963672934	-0,795262730093654	0,339444150703939	0,000160476603382112	0,00507528827631869
ENSG00000214293	APTR	Alu-mediated CDKN1A/p21 transcriptional regulator [Source:HGNC Symbol;Acc:HGNC:44173]	237,972030998888	-0,474912755378298	0,150486807135542	0,000161218278896216	0,00508507520432704
ENSG00000103121	CMC2	C-X9-C motif containing 2 [Source:HGNC Symbol;Acc:HGNC:24447]	903,462791657576	-0,685634339449869	0,260933961135927	0,000161608530939696	0,00509056055289297
ENSG00000162669	HFM1	helicase for meiosis 1 [Source:HGNC Symbol;Acc:HGNC:20193]	28,150918989553	-0,828670690099205	0,443108603210535	0,000162404204989253	0,00509575351739767
ENSG00000166595	CIAO2B	cytosolic iron-sulfur assembly component 2B [Source:HGNC Symbol;Acc:HGNC:24261]	951,96017650724	-0,572435420779135	0,198221335467409	0,000162423082789981	0,00509575351739767
ENSG00000200320	SNORA63	small nucleolar RNA, H/ACA box 63 [Source:HGNC Symbol;Acc:HGNC:10106]	1349,43112291822	-0,783464219858716	0,329252894780035	0,000162187416157474	0,00509575351739767
ENSG00000142676	RPL11	ribosomal protein L11 [Source:HGNC Symbol;Acc:HGNC:10301]	120392,189450215	-0,820914630954336	0,372911853086052	0,000163200718256608	0,00510525993180323
ENSG00000225973	PIGBOS1	PIGB opposite strand 1 [Source:HGNC Symbol;Acc:HGNC:50696]	569,550587559277	-0,522271544122372	0,17298156865488	0,000163376996542619	0,00510525993180323
ENSG00000185127	C6orf120	chromosome 6 open reading frame 120 [Source:HGNC Symbol;Acc:HGNC:21247]	1585,56089521789	-0,350054865798876	0,101071340419941	0,000164699653185879	0,00513295740326322
ENSG00000132005	RFX1	regulatory factor X1 [Source:HGNC Symbol;Acc:HGNC:9982]	284,246537174862	-0,520621478012859	0,17236915286651	0,000165178519086015	0,00514107216149992
ENSG00000115350	POLE4	DNA polymerase epsilon 4, accessory subunit [Source:HGNC Symbol;Acc:HGNC:18755]	759,54149857973	-0,633513513688637	0,23164936209454	0,000165676624434256	0,00514976350454168
ENSG00000120662	MTRF1	mitochondrial translation release factor 1 [Source:HGNC Symbol;Acc:HGNC:7469]	1256,59558309448	-0,549280199752345	0,187002001775866	0,000168026893194855	0,00521592717265822
ENSG00000156508	EEF1A1	eukaryotic translation elongation factor 1 alpha 1 [Source:HGNC Symbol;Acc:HGNC:3189]	606049,53180777	-0,606498808881531	0,217376775988699	0,000169572922733705	0,0052500669367422
ENSG00000259788	UAP1-DT	UAP1 divergent transcript [Source:HGNC Symbol;Acc:HGNC:55410]	22,9072247362923	-0,824768110647733	0,389199875993545	0,000170399369765925	0,00526872164335375
ENSG00000229117	RPL41	ribosomal protein L41 [Source:HGNC Symbol;Acc:HGNC:10354]	165127,6395398	-0,821831360350089	0,382283001373675	0,0001707877028055	0,00527379874936143
ENSG00000274978	RNU11	RNA, U11 small nuclear [Source:HGNC Symbol;Acc:HGNC:10108]	597,49334929271	-0,792257179475123	0,341606711807692	0,000171342901637725	0,00528400848694059
ENSG00000170175	CHRNB1	cholinergic receptor nicotinic beta 1 subunit [Source:HGNC Symbol;Acc:HGNC:1961]	224,57822977321	-0,496546289018987	0,161523978618033	0,000172603049984362	0,00531590283525136
ENSG00000124172	ATP5F1E	ATP synthase F1 subunit epsilon [Source:HGNC Symbol;Acc:HGNC:838]	24820,8691302151	-0,724752207724215	0,288608861576529	0,000174041928730106	0,0053462226932368
ENSG00000252835	SCARNA21	small Cajal body-specific RNA 21 [Source:HGNC Symbol;Acc:HGNC:32579]	54974,948678398	-0,70558658702981	0,276298143857083	0,000175168882832917	0,00535984891164959
ENSG00000236618	PITPNA-AS1	PITPNA antisense RNA 1 [Source:HGNC Symbol;Acc:HGNC:44116]	319,713251251877	-0,769236315473663	0,322672693785505	0,000176980016618519	0,00540121892481681
ENSG00000186314	PRELID2	PRELI domain containing 2 [Source:HGNC Symbol;Acc:HGNC:28306]	268,11523173043	-0,797946962880698	0,350945871186357	0,000177671429356896	0,0054152962859686
ENSG00000104529	EEF1D	eukaryotic translation elongation factor 1 delta [Source:HGNC Symbol;Acc:HGNC:3211]	13111,3219318038	-0,737996847936687	0,299312240946179	0,000179636004574914	0,0054539808872874
ENSG00000173915	ATP5MK	ATP synthase membrane subunit k [Source:HGNC Symbol;Acc:HGNC:30889]	2626,16855117813	-0,775498179413636	0,329056882361475	0,000179485975567357	0,0054539808872874
ENSG00000203875	SNHG5	small nucleolar RNA host gene 5 [Source:HGNC Symbol;Acc:HGNC:21026]	7904,64995259803	-0,803589308319652	0,360552856221222	0,000182059702937561	0,00550625296930695
ENSG00000115128	SF3B6	splicing factor 3b subunit 6 [Source:HGNC Symbol;Acc:HGNC:30096]	2376,74033831025	-0,682901127680022	0,263619852249262	0,000182428515042439	0,00551032472265543
ENSG00000173812	EIF1	eukaryotic translation initiation factor 1 [Source:HGNC Symbol;Acc:HGNC:3249]	10288,7103726462	-0,677934525278923	0,260793105222788	0,000183548241898808	0,00553703863061404
ENSG00000123975	CKS2	CDC28 protein kinase regulatory subunit 2 [Source:HGNC Symbol;Acc:HGNC:2000]	384,887325645876	-0,759874104941668	0,317308957010801	0,000184025204361765	0,00553722897523317
ENSG00000137154	RPS6	ribosomal protein S6 [Source:HGNC Symbol;Acc:HGNC:10429]	121821,329919288	-0,798365657055637	0,354792162963914	0,000183839051131018	0,00553722897523317
ENSG00000148291	SURF2	surfeit 2 [Source:HGNC Symbol;Acc:HGNC:11475]	185,380671167929	-0,549167719152366	0,188974282092871	0,000185609577332401	0,00557217354722876
ENSG00000241764	CBLL1-AS1	CBLL1 antisense RNA 1 [Source:HGNC Symbol;Acc:HGNC:55571]	340,177949674329	-0,648306256378445	0,243489262100139	0,000185660181089135	0,00557217354722876
ENSG00000129055	ANAPC13	anaphase promoting complex subunit 13 [Source:HGNC Symbol;Acc:HGNC:24540]	1367,94522187182	-0,40215075779133	0,121491855531696	0,000186021694108114	0,00557591141702412
ENSG00000115286	NDUFS7	NADH:ubiquinone oxidoreductase core subunit S7 [Source:HGNC Symbol;Acc:HGNC:7714]	775,027205915265	-0,559022602187214	0,194257236157529	0,000186866469522377	0,00559410690567625
ENSG00000258655	ARHGAP5-AS1	ARHGAP5 antisense RNA 1 (head to head) [Source:HGNC Symbol;Acc:HGNC:20279]	23,1497068079309	-0,759061647454094	0,317756808844258	0,000187449870353133	0,00559784030476778
ENSG00000073803	MAP3K13	mitogen-activated protein kinase kinase kinase 13 [Source:HGNC Symbol;Acc:HGNC:6852]	416,991525114737	-0,534095814037162	0,181606293669584	0,000189094037716908	0,00563606768667375
ENSG00000137814	HAUS2	HAUS augmin like complex subunit 2 [Source:HGNC Symbol;Acc:HGNC:25530]	489,727047926381	-0,521832601414708	0,175428856636898	0,000189226241924023	0,00563606768667375
ENSG00000204923	FBXO48	F-box protein 48 [Source:HGNC Symbol;Acc:HGNC:33857]	419,740374841813	-0,474379600607528	0,152611098844888	0,0001894911073096	0,00563682143488607
ENSG00000135441	BLOC1S1	biogenesis of lysosomal organelles complex 1 subunit 1 [Source:HGNC Symbol;Acc:HGNC:4200]	4103,66095632876	-0,646251805985204	0,243159475599247	0,000190875006746305	0,00567081932921789
ENSG00000270177	PPP2CA-DT	PPP2CA divergent transcript [Source:HGNC Symbol;Acc:HGNC:55266]	107,682461626177	-0,578380991799116	0,205187385585208	0,000192057495921259	0,00569157793328365
ENSG00000162630	B3GALT2	beta-1,3-galactosyltransferase 2 [Source:HGNC Symbol;Acc:HGNC:917]	334,20001110789	-0,817258801863088	0,405253810776039	0,000192686585696817	0,00570303819049825
ENSG00000178449	COX14	cytochrome c oxidase assembly factor COX14 [Source:HGNC Symbol;Acc:HGNC:28216]	882,29136785202	-0,730478404571251	0,297864967303763	0,000194577540005505	0,00573840837171209
ENSG00000268584	None	novel transcript, antisense to USP54	45,0877414910781	-0,614365309942162	0,225401002194745	0,000194649951208769	0,00573840837171209
ENSG00000114023	FAM162A	family with sequence similarity 162 member A [Source:HGNC Symbol;Acc:HGNC:17865]	695,395728722313	-0,562192769557062	0,196878380223707	0,000195104658956862	0,00573851578156871
ENSG00000137288	UQCC2	ubiquinol-cytochrome c reductase complex assembly factor 2 [Source:HGNC Symbol;Acc:HGNC:21237]	802,838561633327	-0,628086797487527	0,233750761207265	0,000198217470315546	0,00580829025719153
ENSG00000177879	AP3S1	adaptor related protein complex 3 subunit sigma 1 [Source:HGNC Symbol;Acc:HGNC:2013]	2046,95457754883	-0,445555004322931	0,140373226581045	0,000199515799670516	0,00583906314209856
ENSG00000144061	NPHP1	nephrocystin 1 [Source:HGNC Symbol;Acc:HGNC:7905]	34,5859651169899	-0,729009054307753	0,298351316926322	0,000200717631516889	0,00585902587834554
ENSG00000152518	ZFP36L2	ZFP36 ring finger protein like 2 [Source:HGNC Symbol;Acc:HGNC:1108]	11605,6312608936	-0,509551807921952	0,170404766365727	0,000200919429336319	0,00585902587834554
ENSG00000256633	PDE2A-AS2	PDE2A antisense RNA 2 [Source:HGNC Symbol;Acc:HGNC:40434]	44,3847546078352	-0,714519883736778	0,288687335099688	0,000203422531014959	0,00590929895652097
ENSG00000283580	None	novel protein	251,487184600333	-0,512106128268993	0,171878967751309	0,000203212956524397	0,00590929895652097
ENSG00000272146	ARF4-AS1	ARF4 antisense RNA 1 [Source:HGNC Symbol;Acc:HGNC:51593]	125,755279894565	-0,708709705772111	0,284950561331517	0,00020461958947694	0,00593318529421311
ENSG00000213741	RPS29	ribosomal protein S29 [Source:HGNC Symbol;Acc:HGNC:10419]	38027,502270646	-0,810996090208347	0,407738383390322	0,000206608843057856	0,00597236618814661
ENSG00000119632	IFI27L2	interferon alpha inducible protein 27 like 2 [Source:HGNC Symbol;Acc:HGNC:19753]	853,503658616442	-0,683320277614694	0,268889516180143	0,000208227893384943	0,00598973390140306
ENSG00000228719	None	novel transcript	63,7863915041289	-0,685157918971014	0,270032322746834	0,00020801924230458	0,00598973390140306
ENSG00000286053	ASDURF	ASNSD1 upstream open reading frame [Source:HGNC Symbol;Acc:HGNC:53619]	215,604258314318	-0,538525068105545	0,18577947081078	0,000207827389040957	0,00598973390140306
ENSG00000099977	DDT	D-dopachrome tautomerase [Source:HGNC Symbol;Acc:HGNC:2732]	503,295075475496	-0,692157547382167	0,27469490692976	0,000208589014034119	0,00599279548256755
ENSG00000099624	ATP5F1D	ATP synthase F1 subunit delta [Source:HGNC Symbol;Acc:HGNC:837]	597,553979463629	-0,581846082590341	0,209418850028334	0,000211490025067529	0,00604914849704505
ENSG00000205413	SAMD9	sterile alpha motif domain containing 9 [Source:HGNC Symbol;Acc:HGNC:1348]	23364,4621053884	-0,627120426374104	0,235079101401483	0,000211158479771462	0,00604914849704505
ENSG00000206941	SNORD15A	small nucleolar RNA, C/D box 15A [Source:HGNC Symbol;Acc:HGNC:10114]	26,6162988290806	-0,715054921421566	0,290899459591124	0,000211578802085341	0,00604914849704505
ENSG00000273445	None	novel transcript	109,27005864182	-0,758866565423396	0,325531977952908	0,000212142823524596	0,00605057046973788
ENSG00000171530	TBCA	tubulin folding cofactor A [Source:HGNC Symbol;Acc:HGNC:11579]	2925,57176910717	-0,709147740133963	0,28706601849544	0,000212991215812672	0,00606229758828637
ENSG00000230092	None	F-box only protein 25 (FBXO25) pseudogene	924,13130946066	-0,805579255479924	0,391777600891262	0,000213443967094237	0,00606229758828637
ENSG00000279584	None	TEC	27,6624692083712	-0,791732947642905	0,362795285842576	0,00021390348790362	0,00606403502454478
ENSG00000173113	TRMT112	tRNA methyltransferase activator subunit 11-2 [Source:HGNC Symbol;Acc:HGNC:26940]	2427,48063231754	-0,583524286252655	0,210699815601384	0,000214488292558121	0,00606599702390935
ENSG00000145741	BTF3	basic transcription factor 3 [Source:HGNC Symbol;Acc:HGNC:1125]	27161,6180170665	-0,573577111861214	0,205352543326177	0,00021571200474202	0,00609328147848708
ENSG00000183784	DOCK8-AS1	DOCK8 antisense RNA 1 [Source:HGNC Symbol;Acc:HGNC:26436]	179,830752174571	-0,730266508002657	0,303097144009194	0,000216030635421975	0,0060949650497351
ENSG00000268001	CARD8-AS1	CARD8 antisense RNA 1 [Source:HGNC Symbol;Acc:HGNC:51408]	1150,71682525005	-0,44200714045939	0,139936298144405	0,000217036745170744	0,00611601750163785
ENSG00000244703	CD46P1	CD46 molecule pseudogene 1 [Source:HGNC Symbol;Acc:HGNC:6959]	192,960906294156	-0,804666299164503	0,400729825253605	0,000219885715665891	0,00618149449177826
ENSG00000102897	LYRM1	LYR motif containing 1 [Source:HGNC Symbol;Acc:HGNC:25074]	1482,32692181423	-0,437586879279281	0,1382137605875	0,000220596328744671	0,00619407114005024
ENSG00000137500	CCDC90B	coiled-coil domain containing 90B [Source:HGNC Symbol;Acc:HGNC:28108]	2292,18598028876	-0,587053193671947	0,213449222343042	0,000221163947479283	0,0062026074900924
ENSG00000272533	SNORA28	small nucleolar RNA, H/ACA box 28 [Source:HGNC Symbol;Acc:HGNC:32618]	505,629107779979	-0,629571786012299	0,238016734747358	0,000221712031268176	0,00621057630445259
ENSG00000253250	C8orf88	chromosome 8 open reading frame 88 [Source:HGNC Symbol;Acc:HGNC:44672]	94,8382143741908	-0,614798480269294	0,229509660707509	0,000222949079685424	0,00623780243162668
ENSG00000065518	NDUFB4	NADH:ubiquinone oxidoreductase subunit B4 [Source:HGNC Symbol;Acc:HGNC:7699]	2395,84928438141	-0,57154742501914	0,20529803251377	0,000225367491050931	0,00629050660074543
ENSG00000182004	SNRPE	small nuclear ribonucleoprotein polypeptide E [Source:HGNC Symbol;Acc:HGNC:11161]	2057,55246145183	-0,722684555287914	0,2999351516895	0,000226852799617928	0,00630951108157191
ENSG00000164080	RAD54L2	RAD54 like 2 [Source:HGNC Symbol;Acc:HGNC:29123]	1945,98767321703	-0,437523771590997	0,138589156625484	0,000227438354218704	0,00631832877776401
ENSG00000174456	C12orf76	chromosome 12 open reading frame 76 [Source:HGNC Symbol;Acc:HGNC:33790]	624,421555481314	-0,456847735939371	0,147289150559884	0,000228059402304976	0,00632811053801424
ENSG00000274605	PCCA-DT	PCCA divergent transcript [Source:HGNC Symbol;Acc:HGNC:53266]	16,3072396837341	-0,683863984525416	0,273044816030177	0,000228909517435078	0,00633675405323221
ENSG00000114125	RNF7	ring finger protein 7 [Source:HGNC Symbol;Acc:HGNC:10070]	2165,58805499846	-0,59786229235251	0,22060228091694	0,00022987752533153	0,00635607305646403
ENSG00000245910	SNHG6	small nucleolar RNA host gene 6 [Source:HGNC Symbol;Acc:HGNC:32965]	4939,75603289604	-0,753432948250686	0,326855198403428	0,000232288003602795	0,00640016009926671
ENSG00000253276	CCDC71L	coiled-coil domain containing 71 like [Source:HGNC Symbol;Acc:HGNC:26685]	1209,44411696698	-0,636516186446329	0,243732982514395	0,000232758752344259	0,00640562975749756
ENSG00000132465	JCHAIN	joining chain of multimeric IgA and IgM [Source:HGNC Symbol;Acc:HGNC:5713]	7190,21779422964	-0,787050857359584	0,449924162661575	0,000235914101007945	0,00647731481530566
ENSG00000130312	MRPL34	mitochondrial ribosomal protein L34 [Source:HGNC Symbol;Acc:HGNC:14488]	402,857718962251	-0,642857704498785	0,248205752824779	0,000236973151255883	0,00648993145423053
ENSG00000234129	HCCS-DT	HCCS divergent transcript [Source:HGNC Symbol;Acc:HGNC:55698]	217,641900973056	-0,788893425062204	0,372940629014614	0,000237434592082701	0,00648993145423053
ENSG00000174695	TMEM167A	transmembrane protein 167A [Source:HGNC Symbol;Acc:HGNC:28330]	5230,38837566593	-0,525328447909892	0,181949372450117	0,000241416151442517	0,00654438023438067
ENSG00000287115	LINC02993	long intergenic non-protein coding RNA 2993 [Source:HGNC Symbol;Acc:HGNC:56105]	41,5915483181037	-0,730817025880834	0,309808403085269	0,000241716174826322	0,00654497306520525
ENSG00000227240	None	novel transcript	29,350224898264	-0,796109574060495	0,410283044920216	0,00024238015035826	0,00655540797463202
ENSG00000163463	KRTCAP2	keratinocyte associated protein 2 [Source:HGNC Symbol;Acc:HGNC:28942]	1764,13702698585	-0,568684834211721	0,205705647088496	0,000244467257426116	0,00659669101747307
ENSG00000122034	GTF3A	general transcription factor IIIA [Source:HGNC Symbol;Acc:HGNC:4662]	4700,92021733964	-0,473091784703675	0,156536771794665	0,000253419718399074	0,00679927705123171
ENSG00000177576	C18orf32	chromosome 18 open reading frame 32 [Source:HGNC Symbol;Acc:HGNC:31690]	2581,91461430767	-0,610936435571914	0,23129741781496	0,000255552293494538	0,00683497145004671
ENSG00000205464	ATP6AP1L	ATPase H+ transporting accessory protein 1 like (pseudogene) [Source:HGNC Symbol;Acc:HGNC:28091]	69,4663046350589	-0,677308819486293	0,273248220613316	0,000255621541693205	0,00683497145004671
ENSG00000164405	UQCRQ	ubiquinol-cytochrome c reductase complex III subunit VII [Source:HGNC Symbol;Acc:HGNC:29594]	1836,6910156858	-0,751362995849255	0,332364043117326	0,000257073782960807	0,00686600012834029
ENSG00000162545	CAMK2N1	calcium/calmodulin dependent protein kinase II inhibitor 1 [Source:HGNC Symbol;Acc:HGNC:24190]	34,4720316003782	-0,783778800364116	0,379642690801086	0,000260920875322367	0,00690603846606896
ENSG00000168653	NDUFS5	NADH:ubiquinone oxidoreductase subunit S5 [Source:HGNC Symbol;Acc:HGNC:7712]	2447,44599383263	-0,666427836118645	0,266695977003883	0,000260259252421938	0,00690603846606896
ENSG00000177721	ANXA2R	annexin A2 receptor [Source:HGNC Symbol;Acc:HGNC:33463]	1367,37574076155	-0,570008787833953	0,207926832998099	0,000259294192575349	0,00690603846606896
ENSG00000196636	SDHAF3	succinate dehydrogenase complex assembly factor 3 [Source:HGNC Symbol;Acc:HGNC:21752]	452,263112268092	-0,531653281224423	0,18691693254578	0,000260789961152343	0,00690603846606896
ENSG00000205542	TMSB4X	thymosin beta 4 X-linked [Source:HGNC Symbol;Acc:HGNC:11881]	161182,60164611	-0,576766142360484	0,211765579971026	0,000259273498505266	0,00690603846606896
ENSG00000265666	RARA-AS1	RARA antisense RNA 1 [Source:HGNC Symbol;Acc:HGNC:49577]	365,040704557678	-0,656307125342479	0,259985483475271	0,000259730609885983	0,00690603846606896
ENSG00000170473	PYM1	PYM homolog 1, exon junction complex associated factor [Source:HGNC Symbol;Acc:HGNC:30258]	812,32978075022	-0,401148697513054	0,124843388147587	0,00026140099867039	0,00691097247046548
ENSG00000171223	JUNB	JunB proto-oncogene, AP-1 transcription factor subunit [Source:HGNC Symbol;Acc:HGNC:6205]	5842,91805277651	-0,680771676135515	0,276795247047078	0,000262746303986959	0,00693874358340421
ENSG00000213860	RPL21P75	ribosomal protein L21 pseudogene 75 [Source:HGNC Symbol;Acc:HGNC:36460]	20,218291650589	-0,786591955971991	1,5680802443803	0,000263082953984984	0,00693984518751868
ENSG00000203644	None	novel transcript, sense intronic to TMCC1	557,262792570384	-0,613701799839191	0,234228912751613	0,000266321169507166	0,00700171745084203
ENSG00000277851	LINC02391	long intergenic non-protein coding RNA 2391 [Source:HGNC Symbol;Acc:HGNC:53318]	51,3686689430939	-0,60812429970441	0,230859877947471	0,000266236291160547	0,00700171745084203
ENSG00000227775	None	ribosomal protein S7 (RPS7) pseudogene	31,8988070540185	-0,748585763610656	0,333019042673258	0,000268692475465053	0,00704084793506347
ENSG00000241837	ATP5PO	ATP synthase peripheral stalk subunit OSCP [Source:HGNC Symbol;Acc:HGNC:850]	4241,67144599392	-0,656823676673688	0,261749448279213	0,000269582970561864	0,00705593692694179
ENSG00000141837	CACNA1A	calcium voltage-gated channel subunit alpha1 A [Source:HGNC Symbol;Acc:HGNC:1388]	29,2724367595762	-0,654518083495464	0,260331331202082	0,00027021896644672	0,00706472475610146
ENSG00000154723	ATP5PF	ATP synthase peripheral stalk subunit F6 [Source:HGNC Symbol;Acc:HGNC:847]	1557,89626853328	-0,6435337511171	0,253342511312741	0,000270988845963178	0,00706914362030329
ENSG00000158825	CDA	cytidine deaminase [Source:HGNC Symbol;Acc:HGNC:1712]	1631,87986867969	-0,637589029829951	0,250108401905506	0,00027518750329733	0,00713909807341364
ENSG00000170209	ANKK1	ankyrin repeat and kinase domain containing 1 [Source:HGNC Symbol;Acc:HGNC:21027]	19,7032166687963	-0,750844143999652	0,337290411332256	0,000274991959022534	0,00713909807341364
ENSG00000270022	None	RNA, U12 small nuclear	109,895033114348	-0,757026841672932	0,34406041644381	0,000274415692310855	0,00713909807341364
ENSG00000123352	SPATS2	spermatogenesis associated serine rich 2 [Source:HGNC Symbol;Acc:HGNC:18650]	270,565194410473	-0,548259996172991	0,197355810338629	0,000277113112770485	0,00718113606111181
ENSG00000275441	None	novel transcript, antisense to CCDC101	28,4608484969513	-0,727491222049807	0,315581490529339	0,000278034503870147	0,00719708677234825
ENSG00000182712	CMC4	C-X9-C motif containing 4 [Source:HGNC Symbol;Acc:HGNC:35428]	278,00086102458	-0,628901133366959	0,245166379082889	0,000279481618869865	0,00721266218957802
ENSG00000222489	SNORA79B	small nucleolar RNA, H/ACA box 79B [Source:HGNC Symbol;Acc:HGNC:52222]	127,055141440911	-0,662705664697349	0,267142769937074	0,000279857339118659	0,00721266218957802
ENSG00000139610	CELA1	chymotrypsin like elastase 1 [Source:HGNC Symbol;Acc:HGNC:3308]	121,282263027872	-0,770443807513797	0,365588803328609	0,000281226987750169	0,00723199018771746
ENSG00000215845	TSTD1	thiosulfate sulfurtransferase like domain containing 1 [Source:HGNC Symbol;Acc:HGNC:35410]	1251,75669998502	-0,546815866352028	0,196964552476937	0,000281986164633887	0,00724359656532245
ENSG00000232024	LSM12P1	LSM12 pseudogene 1 [Source:HGNC Symbol;Acc:HGNC:32453]	107,842990979839	-0,606563220024897	0,231847591590446	0,000283489604691167	0,00725844439432335
ENSG00000107223	EDF1	endothelial differentiation related factor 1 [Source:HGNC Symbol;Acc:HGNC:3164]	5467,48986189145	-0,547055676552996	0,197367277939885	0,000285205451690586	0,00728636200989263
ENSG00000233220	PRDM10-DT	PRDM10 divergent transcript [Source:HGNC Symbol;Acc:HGNC:30468]	60,9484166349395	-0,640731050552959	0,253447054194143	0,000285508957633702	0,00728636200989263
ENSG00000105404	RABAC1	Rab acceptor 1 [Source:HGNC Symbol;Acc:HGNC:9794]	859,143902702681	-0,51394308735656	0,179567538939073	0,000288256053753094	0,00734849939849437
ENSG00000218690	H2AC10P	H2A clustered histone 10, pseudogene [Source:HGNC Symbol;Acc:HGNC:4732]	7,60193756648716	-0,777635434350662	0,422078495506663	0,000288649501386505	0,00735056576582733
ENSG00000112514	CUTA	cutA divalent cation tolerance homolog [Source:HGNC Symbol;Acc:HGNC:21101]	1437,17319055076	-0,527862461689182	0,187301947874543	0,000291704711705664	0,00736603077551382
ENSG00000125954	CHURC1-FNTB	CHURC1-FNTB readthrough [Source:HGNC Symbol;Acc:HGNC:42960]	134,120856680155	-0,638142244724907	0,694763629788119	0,000291083593844274	0,00736603077551382
ENSG00000144741	SLC25A26	solute carrier family 25 member 26 [Source:HGNC Symbol;Acc:HGNC:20661]	343,426854821952	-0,36601608943952	0,111995060985735	0,000290801116001579	0,00736603077551382
ENSG00000168275	COA6	cytochrome c oxidase assembly factor 6 [Source:HGNC Symbol;Acc:HGNC:18025]	607,967554819757	-0,637818175167353	0,252198597940155	0,000290471723772568	0,00736603077551382
ENSG00000232040	SCAND3	SCAN domain containing 3 [Source:HGNC Symbol;Acc:HGNC:13851]	8,71595945644238	-0,684318365292851	0,559396934617351	0,000291521263478282	0,00736603077551382
ENSG00000257303	CNPY2-AS1	CNPY2 antisense RNA 1 [Source:HGNC Symbol;Acc:HGNC:55480]	115,885194932061	-0,667624582067776	0,272376076482695	0,000292698572083391	0,00737484339956633
ENSG00000146386	ABRACL	ABRA C-terminal like [Source:HGNC Symbol;Acc:HGNC:21230]	2965,90973239988	-0,598401943849553	0,228177764462426	0,000295549466291423	0,00741394343479443
ENSG00000212978	C2orf74-DT	C2orf74 divergent transcript [Source:HGNC Symbol;Acc:HGNC:27941]	108,440127966958	-0,669866398643435	0,274323296867734	0,000295330223371211	0,00741394343479443
ENSG00000127252	PLAAT1	phospholipase A and acyltransferase 1 [Source:HGNC Symbol;Acc:HGNC:14922]	20,4565824274413	-0,768882510755239	0,437708698246521	0,000297213360627948	0,0074398195484847
ENSG00000272269	NUP153-AS1	NUP153 antisense RNA 1 [Source:HGNC Symbol;Acc:HGNC:55217]	37,4061798725742	-0,572861021826515	0,213548995544871	0,000301612094224181	0,00754190497034537
ENSG00000127184	COX7C	cytochrome c oxidase subunit 7C [Source:HGNC Symbol;Acc:HGNC:2292]	10229,1919655571	-0,760486232564435	0,359511531190081	0,000302924004100889	0,00755799449564844
ENSG00000286145	None	novel transcript, antisense to MAP3K2	5,57892781710125	-0,724296441831763	0,494706147321813	0,000304651409431486	0,00757587852729034
ENSG00000122406	RPL5	ribosomal protein L5 [Source:HGNC Symbol;Acc:HGNC:10360]	46982,4249641869	-0,717775373193408	0,313141712523725	0,000305707182506461	0,00757986301831088
ENSG00000166446	CDYL2	chromodomain Y like 2 [Source:HGNC Symbol;Acc:HGNC:23030]	710,119311995766	-0,546747982671094	0,19897963198982	0,000307166206063398	0,00760079024123576
ENSG00000130956	HABP4	hyaluronan binding protein 4 [Source:HGNC Symbol;Acc:HGNC:17062]	618,574547413375	-0,45790221698907	0,152405614984988	0,000308643797209488	0,00762411826360062
ENSG00000197982	C1orf122	chromosome 1 open reading frame 122 [Source:HGNC Symbol;Acc:HGNC:24789]	304,359568362727	-0,519914811434404	0,184220683351188	0,000308788130268227	0,00762411826360062
ENSG00000160131	VMA21	vacuolar ATPase assembly factor VMA21 [Source:HGNC Symbol;Acc:HGNC:22082]	2016,52778616662	-0,560219619003045	0,20711214632143	0,000312302342551338	0,00768668841028554
ENSG00000211652	IGLV7-43	immunoglobulin lambda variable 7-43 [Source:HGNC Symbol;Acc:HGNC:5929]	35,7756585334226	-0,771433264259439	0,395911921045201	0,000314085547984889	0,00769836765008796
ENSG00000229833	PET100	PET100 cytochrome c oxidase chaperone [Source:HGNC Symbol;Acc:HGNC:40038]	3971,26428696049	-0,73567954318459	0,332264310104161	0,000314416066318629	0,00769844957385779
ENSG00000198168	SVIP	small VCP interacting protein [Source:HGNC Symbol;Acc:HGNC:25238]	2105,24036196461	-0,613359707762638	0,239458845446294	0,000315095301890091	0,00770157836833586
ENSG00000235162	C12orf75	chromosome 12 open reading frame 75 [Source:HGNC Symbol;Acc:HGNC:35164]	993,368097510469	-0,64981757074356	0,26330307490646	0,000315522376372443	0,00770157836833586
ENSG00000121552	CSTA	cystatin A [Source:HGNC Symbol;Acc:HGNC:2481]	6166,60966983353	-0,755813373398012	0,358553176780452	0,000318009247876958	0,00771418309540702
ENSG00000138175	ARL3	ADP ribosylation factor like GTPase 3 [Source:HGNC Symbol;Acc:HGNC:694]	365,250440566894	-0,467710516994225	0,158005071372146	0,000324088759421739	0,00783741881725953
ENSG00000205078	SYCE1L	synaptonemal complex central element protein 1 like [Source:HGNC Symbol;Acc:HGNC:37236]	52,1257786051694	-0,752571816762556	0,356332665790554	0,000324920116500695	0,00784945620252707
ENSG00000117691	NENF	neudesin neurotrophic factor [Source:HGNC Symbol;Acc:HGNC:30384]	712,470811114715	-0,620383011603723	0,245206951298893	0,000326978776819868	0,00788289957277657
ENSG00000223969	None	novel transcript	175,817386948075	-0,647189016231951	0,263144453472735	0,000328467019937318	0,00790268811771481
ENSG00000125534	PPDPF	pancreatic progenitor cell differentiation and proliferation factor [Source:HGNC Symbol;Acc:HGNC:16142]	801,272078815447	-0,684233184943287	0,290126576219856	0,000330235960321337	0,00792518175080171
ENSG00000158042	MRPL17	mitochondrial ribosomal protein L17 [Source:HGNC Symbol;Acc:HGNC:14053]	938,851138354516	-0,499801496740685	0,174939881328036	0,000332157808047459	0,00795083746017977
ENSG00000113272	THG1L	tRNA-histidine guanylyltransferase 1 like [Source:HGNC Symbol;Acc:HGNC:26053]	441,035967165113	-0,45202467254668	0,150826303772981	0,000333715849897535	0,0079719126376538
ENSG00000100479	POLE2	DNA polymerase epsilon 2, accessory subunit [Source:HGNC Symbol;Acc:HGNC:9178]	725,492832857158	-0,759701406891407	0,37367123214245	0,000334278758624253	0,00797609658555897
ENSG00000217555	CKLF	chemokine like factor [Source:HGNC Symbol;Acc:HGNC:13253]	5472,07778636819	-0,600044159620806	0,233071875481916	0,000334568947299052	0,00797609658555897
ENSG00000109171	SLAIN2	SLAIN motif family member 2 [Source:HGNC Symbol;Acc:HGNC:29282]	3820,33764663585	-0,455475189550716	0,152643636228998	0,00033681991700249	0,00798928694260947
ENSG00000256053	COA8	cytochrome c oxidase assembly factor 8 [Source:HGNC Symbol;Acc:HGNC:20492]	683,630078571034	-0,461677362590795	0,155618598044465	0,000335651104133295	0,00798928694260947
ENSG00000206535	LNP1	leukemia NUP98 fusion partner 1 [Source:HGNC Symbol;Acc:HGNC:28014]	68,8812987930495	-0,511093600579158	0,18139970309787	0,000338480712874081	0,00801657994951439
ENSG00000285572	None	novel transcript	59,5169381722426	-0,62459479923544	0,249206698147397	0,000338651953668394	0,00801657994951439
ENSG00000270194	GOLGA4-AS1	GOLGA4 antisense RNA 1 [Source:HGNC Symbol;Acc:HGNC:26469]	45,8946256644814	-0,609872950971909	0,239732195551699	0,000339141056382086	0,00802008950419145
ENSG00000163923	RPL39L	ribosomal protein L39 like [Source:HGNC Symbol;Acc:HGNC:17094]	81,4869357114771	-0,692775472620535	0,298926618998735	0,000342973008242141	0,00808632753901561
ENSG00000279212	None	TEC	35,3035336997163	-0,654310947493274	0,269879912074052	0,000342760649237433	0,00808632753901561
ENSG00000196967	ZNF585A	zinc finger protein 585A [Source:HGNC Symbol;Acc:HGNC:26305]	1212,73877961999	-0,687317696275866	0,294603149310829	0,00034341650316646	0,00808867899850532
ENSG00000142856	ITGB3BP	integrin subunit beta 3 binding protein [Source:HGNC Symbol;Acc:HGNC:6157]	1304,35784794276	-0,647860896575626	0,265663097157606	0,000345218889812654	0,00811488559170005
ENSG00000257599	OVCH1-AS1	OVCH1 antisense RNA 1 [Source:HGNC Symbol;Acc:HGNC:44484]	221,24664011248	-0,751580099000621	0,439107628059415	0,000347864774079698	0,00815264754391961
ENSG00000228144	None	novel protein	55,2954841536335	-0,704594281165452	0,310257105108695	0,000350504763000717	0,00820634534667351
ENSG00000273702	None	novel transcript	58,9124711286712	-0,692112519840172	0,300413532559906	0,000355403757101198	0,0082962801632849
ENSG00000094975	SUCO	SUN domain containing ossification factor [Source:HGNC Symbol;Acc:HGNC:1240]	5799,1575219271	-0,610910296671669	0,242135394367776	0,000356622008984781	0,00831646766244986
ENSG00000226791	LINC02611	long intergenic non-protein coding RNA 2611 [Source:HGNC Symbol;Acc:HGNC:54060]	260,366901385783	-0,430898783797505	0,142000869985416	0,000359873694100427	0,0083839881407753
ENSG00000177432	NAP1L5	nucleosome assembly protein 1 like 5 [Source:HGNC Symbol;Acc:HGNC:19968]	94,7506772881009	-0,529708208137159	0,193230495391376	0,000361312964822592	0,00840088346074663
ENSG00000188092	GPR89B	G protein-coupled receptor 89B [Source:HGNC Symbol;Acc:HGNC:13840]	1642,99423581762	-0,526705820757817	0,191634237037123	0,000362954616271801	0,00842240840323025
ENSG00000174547	MRPL11	mitochondrial ribosomal protein L11 [Source:HGNC Symbol;Acc:HGNC:14042]	818,447938297841	-0,546615377667337	0,203211303371925	0,00036453191228052	0,00844474615629374
ENSG00000150779	TIMM8B	translocase of inner mitochondrial membrane 8 homolog B [Source:HGNC Symbol;Acc:HGNC:11818]	1102,95045707691	-0,685508778969678	0,296794336562752	0,000366934609750995	0,00848964736228212
ENSG00000170545	SMAGP	small cell adhesion glycoprotein [Source:HGNC Symbol;Acc:HGNC:26918]	132,443883869272	-0,459721153754056	0,156269619475989	0,000369300335609197	0,0085192518596906
ENSG00000233426	EIF3FP3	eukaryotic translation initiation factor 3 subunit F pseudogene 3 [Source:HGNC Symbol;Acc:HGNC:37625]	203,962403234366	-0,711098430523293	0,319781528794427	0,000369128675660088	0,0085192518596906
ENSG00000167863	ATP5PD	ATP synthase peripheral stalk subunit d [Source:HGNC Symbol;Acc:HGNC:845]	2862,23313742378	-0,561959612185961	0,212779315204705	0,000370680158324381	0,0085427072726471
ENSG00000259332	ST20-MTHFS	ST20-MTHFS readthrough [Source:HGNC Symbol;Acc:HGNC:44655]	289,732743599983	-0,649381126571107	0,270325043609599	0,00037514739496419	0,00860352651413975
ENSG00000118939	UCHL3	ubiquitin C-terminal hydrolase L3 [Source:HGNC Symbol;Acc:HGNC:12515]	794,0336840283	-0,515121185175181	0,18610877656455	0,000378938175674009	0,00862446521467116
ENSG00000128016	ZFP36	ZFP36 ring finger protein [Source:HGNC Symbol;Acc:HGNC:12862]	7644,46787264311	-0,504088617558621	0,180010232563733	0,000379198286112365	0,00862446521467116
ENSG00000175061	SNHG29	small nucleolar RNA host gene 29 [Source:HGNC Symbol;Acc:HGNC:28619]	11200,00384623	-0,660596965665323	0,278735100392935	0,000376682927342767	0,00862446521467116
ENSG00000200354	SNORA71D	small nucleolar RNA, H/ACA box 71D [Source:HGNC Symbol;Acc:HGNC:32657]	22,0137253880279	-0,716777163227228	0,327394452123161	0,000378456389956834	0,00862446521467116
ENSG00000236682	MAP3K2-DT	MAP3K2 divergent transcript [Source:HGNC Symbol;Acc:HGNC:54088]	151,161254704459	-0,670129025589083	0,286340571107905	0,000379359179650856	0,00862446521467116
ENSG00000261069	None	novel transcript, SNORD host	1027,20113730044	-0,685424074385526	0,298471395770927	0,000378404244198976	0,00862446521467116
ENSG00000272288	ILRUN-AS1	ILRUN antisense RNA 1 [Source:HGNC Symbol;Acc:HGNC:55216]	218,900791071258	-0,708145659066865	0,319091997192723	0,000380405031916851	0,0086315625853457
ENSG00000213920	MDP1	magnesium dependent phosphatase 1 [Source:HGNC Symbol;Acc:HGNC:28781]	204,876045566327	-0,566346156036741	0,216217629071774	0,000380916515724126	0,00863484163293707
ENSG00000109270	LAMTOR3	late endosomal/lysosomal adaptor, MAPK and MTOR activator 3 [Source:HGNC Symbol;Acc:HGNC:15606]	2483,43787690337	-0,474998871562524	0,164627530676605	0,000381790065231071	0,00864631398930425
ENSG00000130332	LSM7	LSM7 homolog, U6 small nuclear RNA and mRNA degradation associated [Source:HGNC Symbol;Acc:HGNC:20470]	1178,98922110194	-0,655155844556063	0,275429631830289	0,000382610883747835	0,00865657124479477
ENSG00000183617	MRPL54	mitochondrial ribosomal protein L54 [Source:HGNC Symbol;Acc:HGNC:16685]	1027,4798970875	-0,645446283528228	0,268459768318597	0,000383427991964581	0,00866672492884399
ENSG00000149196	HIKESHI	heat shock protein nuclear import factor hikeshi [Source:HGNC Symbol;Acc:HGNC:26938]	1127,55331353526	-0,491939731328721	0,173880442226803	0,00038781402639588	0,00874905468944876
ENSG00000124177	CHD6	chromodomain helicase DNA binding protein 6 [Source:HGNC Symbol;Acc:HGNC:19057]	4808,88170962325	-0,358952058072537	0,112239802140281	0,000390334684968913	0,00879748576371506
ENSG00000163655	GMPS	guanine monophosphate synthase [Source:HGNC Symbol;Acc:HGNC:4378]	2787,67525199013	-0,471857073807264	0,163556434007383	0,000393335549666633	0,00883971870454239
ENSG00000233029	None	novel transcript	39,8148223175018	-0,738525105924737	0,360786998231334	0,000397121823633781	0,00889931096200273
ENSG00000273723	SUGT1-DT	SUGT1 divergent transcript [Source:HGNC Symbol;Acc:HGNC:54809]	85,1119873393922	-0,638638719326614	0,265266682162082	0,000398539171865237	0,00892257537011325
ENSG00000101084	RAB5IF	RAB5 interacting factor [Source:HGNC Symbol;Acc:HGNC:15870]	3792,2285425551	-0,54507737263979	0,204741304274549	0,000399881736692364	0,00892715110471664
ENSG00000137073	UBAP2	ubiquitin associated protein 2 [Source:HGNC Symbol;Acc:HGNC:14185]	9404,45094007175	-0,727866894431608	0,345368384113157	0,000399527749038026	0,00892715110471664
ENSG00000151327	FAM177A1	family with sequence similarity 177 member A1 [Source:HGNC Symbol;Acc:HGNC:19829]	867,448624210003	-0,35971506264776	0,112853236825112	0,000402134346901768	0,00896893003089915
ENSG00000196911	KPNA5	karyopherin subunit alpha 5 [Source:HGNC Symbol;Acc:HGNC:6398]	3620,25127904916	-0,666758034782168	0,286874724371922	0,000403389260766065	0,00897656857801285
ENSG00000090061	CCNK	cyclin K [Source:HGNC Symbol;Acc:HGNC:1596]	1667,02275543742	-0,384302295622721	0,122993708173084	0,000405671467191483	0,00901130068486327
ENSG00000165480	SKA3	spindle and kinetochore associated complex subunit 3 [Source:HGNC Symbol;Acc:HGNC:20262]	1727,07722384898	-0,73959118758372	0,36637168641652	0,000405948947129412	0,00901130068486327
ENSG00000153046	CDYL	chromodomain Y like [Source:HGNC Symbol;Acc:HGNC:1811]	9381,58450665461	-0,732922384242183	0,354929411191239	0,000407194834171315	0,00903043774557119
ENSG00000054148	PHPT1	phosphohistidine phosphatase 1 [Source:HGNC Symbol;Acc:HGNC:30033]	510,241083953473	-0,48060015867286	0,168979528224503	0,000410943258149045	0,00907974065843974
ENSG00000134419	RPS15A	ribosomal protein S15a [Source:HGNC Symbol;Acc:HGNC:10389]	88959,4518671579	-0,746709891025148	0,403997185181242	0,000410128038169417	0,00907974065843974
ENSG00000149357	LAMTOR1	late endosomal/lysosomal adaptor, MAPK and MTOR activator 1 [Source:HGNC Symbol;Acc:HGNC:26068]	3740,66072599169	-0,471729045212384	0,164339166497397	0,000411579075827703	0,0090848552103432
ENSG00000267364	None	novel transcript	167,813350123526	-0,62072361920811	0,254139000475772	0,000412753185471767	0,00910223285299969
ENSG00000144182	LIPT1	lipoyltransferase 1 [Source:HGNC Symbol;Acc:HGNC:29569]	445,834486788048	-0,510972739409671	0,185764944627046	0,000413442773769144	0,00910890305879022
ENSG00000110330	BIRC2	baculoviral IAP repeat containing 2 [Source:HGNC Symbol;Acc:HGNC:590]	9652,3426354661	-0,513088690130447	0,187047994900746	0,000414959906103994	0,00913377604361739
ENSG00000152413	HOMER1	homer scaffold protein 1 [Source:HGNC Symbol;Acc:HGNC:17512]	241,891450531276	-0,48975201823067	0,174154325560481	0,00041624008537323	0,00915339178395524
ENSG00000198056	PRIM1	DNA primase subunit 1 [Source:HGNC Symbol;Acc:HGNC:9369]	716,438675280616	-0,45015465178891	0,153635534285078	0,000418396553334979	0,00918204898753116
ENSG00000244716	RPL17P7	ribosomal protein L17 pseudogene 7 [Source:HGNC Symbol;Acc:HGNC:36005]	5,08224525345754	-0,713715154523285	0,461518548581346	0,000418713921105862	0,00918204898753116
ENSG00000277194	SNORD22	small nucleolar RNA, C/D box 22 [Source:HGNC Symbol;Acc:HGNC:10145]	29,0280699430688	-0,72850241671925	0,443788149737068	0,00041843931942858	0,00918204898753116
ENSG00000214736	TOMM6	translocase of outer mitochondrial membrane 6 [Source:HGNC Symbol;Acc:HGNC:34528]	3250,57634793394	-0,534623264412781	0,199800803387973	0,00041958465788582	0,00919257635014277
ENSG00000072849	DERL2	derlin 2 [Source:HGNC Symbol;Acc:HGNC:17943]	2310,44580744487	-0,361975235547455	0,114276022329261	0,000422280097842768	0,00920368872424318
ENSG00000090263	MRPS33	mitochondrial ribosomal protein S33 [Source:HGNC Symbol;Acc:HGNC:16634]	891,386942653992	-0,623445482039359	0,256963347241385	0,000422438751473975	0,00920368872424318
ENSG00000164265	SCGB3A2	secretoglobin family 3A member 2 [Source:HGNC Symbol;Acc:HGNC:18391]	19,700289706623	-0,647429512986679	0,530029660771541	0,000420884369643905	0,00920368872424318
ENSG00000099385	BCL7C	BAF chromatin remodeling complex subunit BCL7C [Source:HGNC Symbol;Acc:HGNC:1006]	760,624870600027	-0,590812564757396	0,235144125437611	0,000425218625493849	0,00923646431872971
ENSG00000119705	SLIRP	SRA stem-loop interacting RNA binding protein [Source:HGNC Symbol;Acc:HGNC:20495]	1146,47687172574	-0,709326625812899	0,328928662518387	0,000424915532478567	0,00923646431872971
ENSG00000179399	GPC5	glypican 5 [Source:HGNC Symbol;Acc:HGNC:4453]	11,8595212828292	-0,675661521899229	0,49783277674759	0,000424355594523286	0,00923646431872971
ENSG00000270141	TERC	telomerase RNA component [Source:HGNC Symbol;Acc:HGNC:11727]	481,625232771352	-0,620344860911187	0,255090773643859	0,000425513273332045	0,00923646431872971
ENSG00000214413	BBIP1	BBSome interacting protein 1 [Source:HGNC Symbol;Acc:HGNC:28093]	2513,32143734249	-0,537581488321211	0,201993757311259	0,00042663233423829	0,00925222011486355
ENSG00000107789	MINPP1	multiple inositol-polyphosphate phosphatase 1 [Source:HGNC Symbol;Acc:HGNC:7102]	1029,87099180833	-0,641798257696344	0,27075403249404	0,000428247406691055	0,00927015775477509
ENSG00000215021	PHB2	prohibitin 2 [Source:HGNC Symbol;Acc:HGNC:30306]	4015,70704928603	-0,497211841424391	0,179112247688493	0,000433440648188465	0,00936534293101431
ENSG00000207067	SNORA72	small nucleolar RNA, H/ACA box 72 [Source:HGNC Symbol;Acc:HGNC:10234]	8,49450305900608	-0,740845772177779	0,407343068150571	0,000434287543509402	0,00937245856530066
ENSG00000254999	BRK1	BRICK1 subunit of SCAR/WAVE actin nucleating complex [Source:HGNC Symbol;Acc:HGNC:23057]	4665,62060727386	-0,454675996656784	0,156562799401745	0,000434566608361369	0,00937245856530066
ENSG00000137947	GTF2B	general transcription factor IIB [Source:HGNC Symbol;Acc:HGNC:4648]	2890,30632789017	-0,348476400365229	0,109313823513171	0,000437944424373206	0,00943665962042266
ENSG00000123545	NDUFAF4	NADH:ubiquinone oxidoreductase complex assembly factor 4 [Source:HGNC Symbol;Acc:HGNC:21034]	629,008506009689	-0,560833257535558	0,217088559454048	0,000440342103047821	0,00947964289543936
ENSG00000114850	SSR3	signal sequence receptor subunit 3 [Source:HGNC Symbol;Acc:HGNC:11325]	3734,98550264299	-0,415171172814807	0,137695922609144	0,000441209900893224	0,00948220918869441
ENSG00000223797	ENTPD3-AS1	ENTPD3 antisense RNA 1 [Source:HGNC Symbol;Acc:HGNC:26710]	175,590544235598	-0,55559422891977	0,213887933369035	0,000441267278436905	0,00948220918869441
ENSG00000115541	HSPE1	heat shock protein family E (Hsp10) member 1 [Source:HGNC Symbol;Acc:HGNC:5269]	1621,96650953151	-0,612288381434173	0,25106424437332	0,000442670392092189	0,00948637006004482
ENSG00000126460	PRRG2	proline rich and Gla domain 2 [Source:HGNC Symbol;Acc:HGNC:9470]	33,0870191834293	-0,727775117317097	0,359046108608236	0,000445940849425279	0,00952486004092748
ENSG00000138346	DNA2	DNA replication helicase/nuclease 2 [Source:HGNC Symbol;Acc:HGNC:2939]	1275,04645166994	-0,630113038993425	0,263932714714415	0,000445276247106763	0,00952486004092748
ENSG00000172795	DCP2	decapping mRNA 2 [Source:HGNC Symbol;Acc:HGNC:24452]	15756,1744526465	-0,379652125626427	0,122173525602686	0,000446085667875142	0,00952486004092748
ENSG00000240005	STIM2-AS1	STIM2 antisense RNA 1 [Source:HGNC Symbol;Acc:HGNC:40879]	41,6898787351415	-0,728033553601365	0,434048082602022	0,00044599434121332	0,00952486004092748
ENSG00000112218	GPR63	G protein-coupled receptor 63 [Source:HGNC Symbol;Acc:HGNC:13302]	35,1121936223117	-0,709809606671391	0,334042154821428	0,000447440164929109	0,0095364738050561
ENSG00000120333	MRPS14	mitochondrial ribosomal protein S14 [Source:HGNC Symbol;Acc:HGNC:14049]	1115,49782483215	-0,430435860944727	0,145078020720764	0,000447150512280568	0,0095364738050561
ENSG00000055950	MRPL43	mitochondrial ribosomal protein L43 [Source:HGNC Symbol;Acc:HGNC:14517]	955,568602766065	-0,453296292403745	0,156419483250084	0,000448485278146225	0,00955009827581961
ENSG00000196951	SCOC-AS1	SCOC antisense RNA 1 [Source:HGNC Symbol;Acc:HGNC:50601]	69,4772906060895	-0,701999126792612	0,325597413969993	0,000449252575194568	0,00955778760789167
ENSG00000277782	None	novel transcript	50,4661651422068	-0,580694017068772	0,230559509719559	0,000451409728101996	0,00959500533174341
ENSG00000122026	RPL21	ribosomal protein L21 [Source:HGNC Symbol;Acc:HGNC:10313]	109409,558940159	-0,721933505995722	0,351963669350618	0,000454482996637299	0,00960994072493465
ENSG00000164258	NDUFS4	NADH:ubiquinone oxidoreductase subunit S4 [Source:HGNC Symbol;Acc:HGNC:7711]	1156,47258280145	-0,637024926268975	0,269943278574303	0,000454562857069795	0,00960994072493465
ENSG00000232119	MCTS1	MCTS1 re-initiation and release factor [Source:HGNC Symbol;Acc:HGNC:23357]	2152,7031400831	-0,399353921748043	0,130926004431154	0,000453805845220197	0,00960994072493465
ENSG00000238961	SNORA47	small nucleolar RNA, H/ACA box 47 [Source:HGNC Symbol;Acc:HGNC:32640]	289,562799519692	-0,680551444514946	0,305205528226964	0,000453263403478053	0,00960994072493465
ENSG00000156411	ATP5MJ	ATP synthase membrane subunit j [Source:HGNC Symbol;Acc:HGNC:1188]	4423,54339201963	-0,696129581402707	0,320910312748826	0,00045778743126481	0,00965209521295786
ENSG00000210196	MT-TP	mitochondrially encoded tRNA-Pro (CCN) [Source:HGNC Symbol;Acc:HGNC:7494]	31,39194988868	-0,708242425045418	0,334501922772115	0,000458741892204755	0,00966356018225415
ENSG00000132313	MRPL35	mitochondrial ribosomal protein L35 [Source:HGNC Symbol;Acc:HGNC:14489]	1179,82293026457	-0,458615127670091	0,159734536590104	0,000463373380242011	0,00970897207221239
ENSG00000072657	TRHDE	thyrotropin releasing hormone degrading enzyme [Source:HGNC Symbol;Acc:HGNC:30748]	16,3859751055844	-0,558791054689272	0,69486853539142	0,000464298618184511	0,00971304395680738
ENSG00000125356	NDUFA1	NADH:ubiquinone oxidoreductase subunit A1 [Source:HGNC Symbol;Acc:HGNC:7683]	5281,55544068098	-0,64824783950419	0,279545666345773	0,000464393304352244	0,00971304395680738
ENSG00000171222	SCAND1	SCAN domain containing 1 [Source:HGNC Symbol;Acc:HGNC:10566]	533,69157814167	-0,605170759919359	0,248250437066821	0,000467352103281541	0,0097489317289137
ENSG00000110958	PTGES3	prostaglandin E synthase 3 [Source:HGNC Symbol;Acc:HGNC:16049]	7745,37421829072	-0,490314766996255	0,176967510109657	0,000468406688034513	0,0097536366101346
ENSG00000120742	SERP1	stress associated endoplasmic reticulum protein 1 [Source:HGNC Symbol;Acc:HGNC:10759]	7596,58524367113	-0,398802722847089	0,131105111710766	0,000468374046246848	0,0097536366101346
ENSG00000181924	COA4	cytochrome c oxidase assembly factor 4 homolog [Source:HGNC Symbol;Acc:HGNC:24604]	939,452484828629	-0,50923620093375	0,187731882905745	0,000469154167612151	0,00976056371698842
ENSG00000114942	EEF1B2	eukaryotic translation elongation factor 1 beta 2 [Source:HGNC Symbol;Acc:HGNC:3208]	15195,3549631411	-0,726893031869553	0,3699326650853	0,000478957369570718	0,0099293981550652
ENSG00000282034	None	novel transcript	662,492299991691	-0,655084307349966	0,286786025754184	0,000480442897077933	0,00995142726077795
ENSG00000265681	RPL17	ribosomal protein L17 [Source:HGNC Symbol;Acc:HGNC:10307]	70780,5893411903	-0,731858275859926	0,398560028115083	0,000481237000243033	0,00995910872094861
ENSG00000287603	None	novel transcript, antisense to SULT2B1	7,08609229751848	-0,722849962821979	0,42820378158718	0,000483441089963704	0,00999593044538308
ENSG00000267374	MIR924HG	MIR924 host gene [Source:HGNC Symbol;Acc:HGNC:44332]	47,6136682520105	-0,721236159902418	0,361152466445298	0,000488270128212551	0,0100869149401592
ENSG00000176386	CDC26	cell division cycle 26 [Source:HGNC Symbol;Acc:HGNC:17839]	1507,80325970786	-0,535798622303248	0,204642914443172	0,000489621276760909	0,0101059549492844
ENSG00000124795	DEK	DEK proto-oncogene [Source:HGNC Symbol;Acc:HGNC:2768]	8967,07477696563	-0,530652667606612	0,201570030915228	0,000490825911574127	0,0101084810113302
ENSG00000176973	FAM89B	family with sequence similarity 89 member B [Source:HGNC Symbol;Acc:HGNC:16708]	1422,37788999642	-0,500505159149992	0,183951133916818	0,000494646313696746	0,0101739753158081
ENSG00000105619	TFPT	TCF3 fusion partner [Source:HGNC Symbol;Acc:HGNC:13630]	69,731123723471	-0,683537683946746	0,31408209444012	0,000495275002026503	0,0101780094302914
ENSG00000231856	None	novel transcript	230,84449065957	-0,49842275692692	0,182809764101738	0,000495752979155204	0,0101789420589197
ENSG00000112245	PTP4A1	protein tyrosine phosphatase 4A1 [Source:HGNC Symbol;Acc:HGNC:9634]	1136,76203541509	-0,573793886738564	0,229349873418134	0,000498200580321813	0,0102202786878572
ENSG00000147586	MRPS28	mitochondrial ribosomal protein S28 [Source:HGNC Symbol;Acc:HGNC:14513]	686,916326883178	-0,51732366537024	0,194143361803003	0,000501970329158772	0,0102808051873009
ENSG00000186132	C2orf76	chromosome 2 open reading frame 76 [Source:HGNC Symbol;Acc:HGNC:27017]	367,663769121588	-0,61084949445469	0,255164878395547	0,000502461791984532	0,0102808051873009
ENSG00000210194	MT-TE	mitochondrially encoded tRNA-Glu (GAA/G) [Source:HGNC Symbol;Acc:HGNC:7479]	205,996064239821	-0,576236988438123	0,597104953496712	0,000502139757574342	0,0102808051873009
ENSG00000169689	CENPX	centromere protein X [Source:HGNC Symbol;Acc:HGNC:11422]	420,838235297599	-0,559199332231908	0,220232845435235	0,000504436953222773	0,0103122515285246
ENSG00000099282	TSPAN15	tetraspanin 15 [Source:HGNC Symbol;Acc:HGNC:23298]	69,2546816786925	-0,718740685904599	0,362300057309084	0,000506201848202431	0,0103393485140653
ENSG00000122643	NT5C3A	5'-nucleotidase, cytosolic IIIA [Source:HGNC Symbol;Acc:HGNC:17820]	4868,47883495359	-0,530135857540181	0,202221228450685	0,000508582603591191	0,0103609945129876
ENSG00000163584	RPL22L1	ribosomal protein L22 like 1 [Source:HGNC Symbol;Acc:HGNC:27610]	1724,80188556094	-0,719348811771547	0,364991094945318	0,000510086690901789	0,0103826469177501
ENSG00000237310	LINC03011	long intergenic non-protein coding RNA 3011 [Source:HGNC Symbol;Acc:HGNC:56136]	76,0776651553042	-0,604741690891868	0,25152662639117	0,000511494460160575	0,010402303066187
ENSG00000233093	LINC00892	long intergenic non-protein coding RNA 892 [Source:HGNC Symbol;Acc:HGNC:48578]	164,876381118393	-0,674749622032072	0,30874979207873	0,000518419977035788	0,010515881085907
ENSG00000232869	TRBV29-1	T cell receptor beta variable 29-1 [Source:HGNC Symbol;Acc:HGNC:12210]	194,190243451489	-0,641203813751609	0,280211754499208	0,000524862989738567	0,010628249697546
ENSG00000261449	None	novel transcript, antisense to AP3M2	43,1495353900498	-0,695476735667504	0,332026056522639	0,000526091819460408	0,0106348286184737
ENSG00000114107	CEP70	centrosomal protein 70 [Source:HGNC Symbol;Acc:HGNC:29972]	1082,96133235707	-0,647132867596291	0,285366515293559	0,000527932606759578	0,0106355593962642
ENSG00000162441	LZIC	leucine zipper and CTNNBIP1 domain containing [Source:HGNC Symbol;Acc:HGNC:17497]	1559,3375004773	-0,43744761851572	0,151249943129149	0,000527881428166424	0,0106355593962642
ENSG00000261455	LINC01003	long intergenic non-protein coding RNA 1003 [Source:HGNC Symbol;Acc:HGNC:48957]	267,024530179859	-0,572887775823581	0,230702171261216	0,000527507617000306	0,0106355593962642
ENSG00000264229	RNU4ATAC	RNA, U4atac small nuclear [Source:HGNC Symbol;Acc:HGNC:34016]	94,9304924426921	-0,709090677869205	0,351893623608297	0,000530553401549784	0,0106791458840602
ENSG00000267322	SNHG22	small nucleolar RNA host gene 22 [Source:HGNC Symbol;Acc:HGNC:50285]	12762,7880860473	-0,649444256191047	0,288946693816924	0,000543690909480491	0,0109062635124262
ENSG00000141552	ANAPC11	anaphase promoting complex subunit 11 [Source:HGNC Symbol;Acc:HGNC:14452]	447,202024536195	-0,532893122577099	0,205814657595053	0,000544173524474052	0,0109066465339646
ENSG00000102053	ZC3H12B	zinc finger CCCH-type containing 12B [Source:HGNC Symbol;Acc:HGNC:17407]	112,7888567376	-0,517449168399303	0,19643596543867	0,000546729860485193	0,0109272342964395
ENSG00000102781	KATNAL1	katanin catalytic subunit A1 like 1 [Source:HGNC Symbol;Acc:HGNC:28361]	862,727610165256	-0,559052175887846	0,222758051662545	0,000547308945460599	0,0109272342964395
ENSG00000159884	CCDC107	coiled-coil domain containing 107 [Source:HGNC Symbol;Acc:HGNC:28465]	660,95436143409	-0,53348166420121	0,206348298189322	0,000547333762108981	0,0109272342964395
ENSG00000214389	RPS3AP26	RPS3A pseudogene 26 [Source:HGNC Symbol;Acc:HGNC:36513]	10,1565558793841	-0,651630996123577	0,486169272062773	0,000547522704441231	0,0109272342964395
ENSG00000133112	TPT1	tumor protein, translationally-controlled 1 [Source:HGNC Symbol;Acc:HGNC:12022]	215398,045021131	-0,705504811031262	0,350613414921244	0,000548855402921665	0,0109352816517754
ENSG00000101040	ZMYND8	zinc finger MYND-type containing 8 [Source:HGNC Symbol;Acc:HGNC:9397]	4903,5035093526	-0,399135573113452	0,133542459203395	0,000552462143667573	0,0109885327476737
ENSG00000270959	LPP-AS2	LPP antisense RNA 2 [Source:HGNC Symbol;Acc:HGNC:27952]	189,438084125853	-0,535867923173847	0,20810941171629	0,000552317455604821	0,0109885327476737
ENSG00000066379	POLR1H	RNA polymerase I subunit H [Source:HGNC Symbol;Acc:HGNC:13182]	215,137983124866	-0,646644420705667	0,287601240920699	0,000553685591248633	0,0109905850229842
ENSG00000215086	NPM1P24	nucleophosmin 1 pseudogene 24 [Source:HGNC Symbol;Acc:HGNC:45097]	90,3910196145964	-0,507176279421059	0,190597660743479	0,000553966588918797	0,0109905850229842
ENSG00000188542	DUSP28	dual specificity phosphatase 28 [Source:HGNC Symbol;Acc:HGNC:33237]	487,818805011424	-0,438348978835628	0,152604347106145	0,000555862271777573	0,0110096290024632
ENSG00000221916	C19orf73	chromosome 19 open reading frame 73 [Source:HGNC Symbol;Acc:HGNC:25534]	23,3380598034837	-0,627531929290228	0,272326411278928	0,000556874932931307	0,0110204097324421
ENSG00000008277	ADAM22	ADAM metallopeptidase domain 22 [Source:HGNC Symbol;Acc:HGNC:201]	360,800999472135	-0,602381257161067	0,253724783567369	0,000562141450255664	0,0110874086677878
ENSG00000090266	NDUFB2	NADH:ubiquinone oxidoreductase subunit B2 [Source:HGNC Symbol;Acc:HGNC:7697]	1580,3557681843	-0,603068721394942	0,254700968305065	0,000568452652013692	0,011165017447314
ENSG00000103152	MPG	N-methylpurine DNA glycosylase [Source:HGNC Symbol;Acc:HGNC:7211]	615,612838101186	-0,530845939049254	0,205961216615917	0,00057200072665317	0,0111880108879045
ENSG00000135617	PRADC1	protease associated domain containing 1 [Source:HGNC Symbol;Acc:HGNC:16047]	237,603349760481	-0,512764983213647	0,194842079338589	0,000573280160623167	0,0111992662411952
ENSG00000145945	FAM50B	family with sequence similarity 50 member B [Source:HGNC Symbol;Acc:HGNC:18789]	127,366766083778	-0,496380382902162	0,185324597338793	0,000579656146101291	0,0112919904249821
ENSG00000287938	None	novel transcript	22,4324864750055	-0,681311456086518	0,324185230691717	0,000579716295511196	0,0112919904249821
ENSG00000179918	SEPHS2	selenophosphate synthetase 2 [Source:HGNC Symbol;Acc:HGNC:19686]	1199,90538993056	-0,393965275031185	0,131917794315853	0,000582197077191533	0,0113172568352461
ENSG00000252481	SCARNA13	small Cajal body-specific RNA 13 [Source:HGNC Symbol;Acc:HGNC:32570]	9740,67983657513	-0,635614542780223	0,281159010653187	0,000582542274480687	0,0113172568352461
ENSG00000185842	DNAH14	dynein axonemal heavy chain 14 [Source:HGNC Symbol;Acc:HGNC:2945]	249,409221500051	-0,713486114035185	0,395882995930148	0,000585073361472324	0,0113493620737377
ENSG00000167397	VKORC1	vitamin K epoxide reductase complex subunit 1 [Source:HGNC Symbol;Acc:HGNC:23663]	915,252710045094	-0,457017375171559	0,163361912800013	0,000585781530033824	0,0113537392106226
ENSG00000149483	TMEM138	transmembrane protein 138 [Source:HGNC Symbol;Acc:HGNC:26944]	1123,39520541639	-0,374137329197494	0,123187674623454	0,000586284386211982	0,011354133010344
ENSG00000125910	S1PR4	sphingosine-1-phosphate receptor 4 [Source:HGNC Symbol;Acc:HGNC:3170]	3407,5572127103	-0,550021410746211	0,219125053692419	0,000587653476834317	0,0113657515367634
ENSG00000253582	OXR1-AS1	OXR1 antisense RNA 1 [Source:HGNC Symbol;Acc:HGNC:55533]	12,2747649639178	-0,693753102381361	0,341261620880687	0,000587850387600553	0,0113657515367634
ENSG00000161813	LARP4	La ribonucleoprotein 4 [Source:HGNC Symbol;Acc:HGNC:24320]	3362,70514254877	-0,598122849533988	0,25294511150992	0,000594224681656906	0,0114795621998251
ENSG00000125445	MRPS7	mitochondrial ribosomal protein S7 [Source:HGNC Symbol;Acc:HGNC:14499]	1346,58768123568	-0,492255691383357	0,183667690235771	0,000598377271009947	0,0115408337597246
ENSG00000210176	MT-TH	mitochondrially encoded tRNA-His (CAU/C) [Source:HGNC Symbol;Acc:HGNC:7487]	103,336884655207	-0,567276873838582	0,560428950046922	0,000599524219970022	0,0115532851127545
ENSG00000236333	TRHDE-AS1	TRHDE antisense RNA 1 [Source:HGNC Symbol;Acc:HGNC:27471]	9,5915997637176	-0,612037475725698	0,508516356081921	0,000600004862209349	0,0115532851127545
ENSG00000102245	CD40LG	CD40 ligand [Source:HGNC Symbol;Acc:HGNC:11935]	785,044893534785	-0,365019269502859	0,119630829843298	0,000603579009261332	0,0115849026490449
ENSG00000272008	None	novel transcript, antisense to ZNF292	78,8671355132492	-0,600014038041237	0,255050927393661	0,000604108608175864	0,0115849026490449
ENSG00000207165	SNORA70	small nucleolar RNA, H/ACA box 70 [Source:HGNC Symbol;Acc:HGNC:10231]	362,702940041972	-0,698796666243312	0,353684821272681	0,00060794545208532	0,011648987367726
ENSG00000126870	DYNC2I1	dynein 2 intermediate chain 1 [Source:HGNC Symbol;Acc:HGNC:21862]	1067,37525843499	-0,633723527998429	0,282379500342687	0,000613319135449764	0,011742391584323
ENSG00000169567	HINT1	histidine triad nucleotide binding protein 1 [Source:HGNC Symbol;Acc:HGNC:4912]	6963,11374664589	-0,679023090469943	0,327333848972085	0,000618688917871403	0,011835569298792
ENSG00000131931	THAP1	THAP domain containing 1 [Source:HGNC Symbol;Acc:HGNC:20856]	1095,66556170518	-0,376798972328412	0,125087778399193	0,000620773472142565	0,0118657999996057
ENSG00000196262	PPIA	peptidylprolyl isomerase A [Source:HGNC Symbol;Acc:HGNC:9253]	20104,2642627905	-0,437296307265942	0,15407826376778	0,000622136196241708	0,0118809573347932
ENSG00000171700	RGS19	regulator of G protein signaling 19 [Source:HGNC Symbol;Acc:HGNC:13735]	3641,25044624388	-0,463573252778329	0,168302289134929	0,000626057660278756	0,0119280459484689
ENSG00000242485	MRPL20	mitochondrial ribosomal protein L20 [Source:HGNC Symbol;Acc:HGNC:14478]	1707,21895546249	-0,49105526156206	0,184037226404484	0,000625634725763899	0,0119280459484689
ENSG00000035499	DEPDC1B	DEP domain containing 1B [Source:HGNC Symbol;Acc:HGNC:24902]	146,797074641172	-0,691579098564976	0,346165822265918	0,000628667065610142	0,011958396163142
ENSG00000270804	UBE2CP5	ubiquitin conjugating enzyme E2 C pseudogene 5 [Source:HGNC Symbol;Acc:HGNC:43554]	109,694046263331	-0,415914659047489	0,143520773742052	0,000630662921217022	0,0119866708693348
ENSG00000119048	UBE2B	ubiquitin conjugating enzyme E2 B [Source:HGNC Symbol;Acc:HGNC:12473]	5498,32850584292	-0,411449656511586	0,141412704390096	0,000633495441867521	0,0120210868928571
ENSG00000165169	DYNLT3	dynein light chain Tctex-type 3 [Source:HGNC Symbol;Acc:HGNC:11694]	1065,48890766517	-0,410368775300418	0,140936806544222	0,000635426159178458	0,012038307186368
ENSG00000143977	SNRPG	small nuclear ribonucleoprotein polypeptide G [Source:HGNC Symbol;Acc:HGNC:11163]	2467,8621718653	-0,67096949529789	0,320549839164513	0,000636976657014194	0,0120563704893676
ENSG00000198918	RPL39	ribosomal protein L39 [Source:HGNC Symbol;Acc:HGNC:10350]	68627,1405954982	-0,704146396558256	0,404010262424426	0,000637404372663551	0,0120563704893676
ENSG00000275454	None	novel transcript, antisense to IMP3	73,7994979383686	-0,48655683294682	0,181875707781027	0,000638495484303375	0,0120614380065369
ENSG00000140379	BCL2A1	BCL2 related protein A1 [Source:HGNC Symbol;Acc:HGNC:991]	6565,64651062472	-0,698374005498171	0,362432177378723	0,000642639825529999	0,0121253560392804
ENSG00000177954	RPS27	ribosomal protein S27 [Source:HGNC Symbol;Acc:HGNC:10416]	172571,685266829	-0,701659404784843	0,373535750316893	0,00064710864663488	0,012190925904979
ENSG00000166451	CENPN	centromere protein N [Source:HGNC Symbol;Acc:HGNC:30873]	170,479054524714	-0,639196169181756	0,290649039699683	0,00065187308568747	0,012256646712917
ENSG00000010803	SCMH1	Scm polycomb group protein homolog 1 [Source:HGNC Symbol;Acc:HGNC:19003]	1293,01446993311	-0,511292607596645	0,197621010342971	0,000657343576261805	0,0122949396812261
ENSG00000115507	OTX1	orthodenticle homeobox 1 [Source:HGNC Symbol;Acc:HGNC:8521]	67,4882096250136	-0,698091637332374	0,413331346791119	0,000657775751534832	0,0122949396812261
ENSG00000146066	HIGD2A	HIG1 hypoxia inducible domain family member 2A [Source:HGNC Symbol;Acc:HGNC:28311]	2233,74211984803	-0,545337216986637	0,219545190565971	0,000654826226488675	0,0122949396812261
ENSG00000162961	DPY30	dpy-30 histone methyltransferase complex regulatory subunit [Source:HGNC Symbol;Acc:HGNC:24590]	1069,80809936951	-0,531282324148693	0,210362803021737	0,000657038758429471	0,0122949396812261
ENSG00000272655	None	polymerase (RNA) II (DNA directed) polypeptide J4, pseudogene	402,626259343495	-0,452786440640772	0,163385447776536	0,000657772335387205	0,0122949396812261
ENSG00000163006	CCDC138	coiled-coil domain containing 138 [Source:HGNC Symbol;Acc:HGNC:26531]	488,819111061727	-0,529383067502112	0,209218269449544	0,000658996663974244	0,0122995275887026
ENSG00000143771	CNIH4	cornichon family AMPA receptor auxiliary protein 4 [Source:HGNC Symbol;Acc:HGNC:25013]	2375,31375134773	-0,549860223471068	0,222913042762538	0,000661038232737598	0,0123250630874134
ENSG00000103254	ANTKMT	adenine nucleotide translocase lysine methyltransferase [Source:HGNC Symbol;Acc:HGNC:14152]	190,088261860121	-0,53164962676589	0,210849864674126	0,000662342157828414	0,0123298346310938
ENSG00000120833	SOCS2	suppressor of cytokine signaling 2 [Source:HGNC Symbol;Acc:HGNC:19382]	486,025138694405	-0,360941088145694	0,11902334974488	0,000662148858054066	0,0123298346310938
ENSG00000230989	HSBP1	heat shock factor binding protein 1 [Source:HGNC Symbol;Acc:HGNC:5203]	4080,07178243389	-0,613361564785893	0,269738435324659	0,000663576866054499	0,0123430542753062
ENSG00000228474	OST4	oligosaccharyltransferase complex subunit 4, non-catalytic [Source:HGNC Symbol;Acc:HGNC:32483]	10539,1972862186	-0,589683289735335	0,251647945619259	0,000667681820638845	0,0124095997153492
ENSG00000263417	GTSCR1	Gilles de la Tourette syndrome chromosome region, candidate 1 [Source:HGNC Symbol;Acc:HGNC:18406]	28,398191070043	-0,70049411908617	0,392148375995051	0,000672267549085281	0,0124849687687266
ENSG00000104671	DCTN6	dynactin subunit 6 [Source:HGNC Symbol;Acc:HGNC:16964]	849,208917079137	-0,448847131994472	0,161739620037008	0,000674290686269023	0,012511975527572
ENSG00000274292	None	novel transcript	140,49526029689	-0,551757104245664	0,225099839558685	0,00067840104755926	0,0125691154717082
ENSG00000104408	EIF3E	eukaryotic translation initiation factor 3 subunit E [Source:HGNC Symbol;Acc:HGNC:3277]	13693,6249892652	-0,442849958756393	0,158868591599568	0,00068689836651138	0,0126965581806856
ENSG00000241343	RPL36A	ribosomal protein L36a [Source:HGNC Symbol;Acc:HGNC:10359]	40025,9602706935	-0,698511973299378	0,387353414273144	0,000686394266649843	0,0126965581806856
ENSG00000214960	CRPPA	CDP-L-ribitol pyrophosphorylase A [Source:HGNC Symbol;Acc:HGNC:37276]	568,576854637542	-0,692563950862611	0,362507171068387	0,000687779484351077	0,0127028659864842
ENSG00000155093	PTPRN2	protein tyrosine phosphatase receptor type N2 [Source:HGNC Symbol;Acc:HGNC:9677]	413,598665317885	-0,668509832402222	0,324991533932002	0,000691756762406334	0,0127562982910823
ENSG00000126267	COX6B1	cytochrome c oxidase subunit 6B1 [Source:HGNC Symbol;Acc:HGNC:2280]	7623,53558758206	-0,496338134040286	0,189848216722181	0,00069457165225701	0,0127981761766699
ENSG00000234222	LIX1L-AS1	LIX1L antisense RNA 1 [Source:HGNC Symbol;Acc:HGNC:41210]	76,6417323812557	-0,617903502790371	0,275944301540569	0,000696071847755422	0,0128157829246362
ENSG00000004779	NDUFAB1	NADH:ubiquinone oxidoreductase subunit AB1 [Source:HGNC Symbol;Acc:HGNC:7694]	789,360392555265	-0,535927188134134	0,215756240912464	0,000707164464932466	0,0129793914663502
ENSG00000120129	DUSP1	dual specificity phosphatase 1 [Source:HGNC Symbol;Acc:HGNC:3064]	9834,85609942226	-0,539017938907275	0,21804709907386	0,000711682543176842	0,0130014675783782
ENSG00000138777	PPA2	inorganic pyrophosphatase 2 [Source:HGNC Symbol;Acc:HGNC:28883]	1815,16767812041	-0,382381195395567	0,129440036050503	0,000711150475734928	0,0130014675783782
ENSG00000278615	C11orf98	chromosome 11 open reading frame 98 [Source:HGNC Symbol;Acc:HGNC:51238]	1279,26353080184	-0,497819548525275	0,191392470024737	0,000711479349921592	0,0130014675783782
ENSG00000124593	None	novel protein	291,474513821671	-0,479384987151042	0,180286412811979	0,00071284489715771	0,0130125992475725
ENSG00000210049	MT-TF	mitochondrially encoded tRNA-Phe (UUU/C) [Source:HGNC Symbol;Acc:HGNC:7481]	69,0057336153875	-0,61055317142246	0,486501093992342	0,000718244386182628	0,0130908523678368
ENSG00000112110	MRPL18	mitochondrial ribosomal protein L18 [Source:HGNC Symbol;Acc:HGNC:14477]	1088,36576671737	-0,404214542978649	0,140095613080086	0,000727356006677055	0,0132008812774872
ENSG00000178381	ZFAND2A	zinc finger AN1-type containing 2A [Source:HGNC Symbol;Acc:HGNC:28073]	598,451546278926	-0,38704397944142	0,131905527469435	0,000726932577282794	0,0132008812774872
ENSG00000277027	RMRP	RNA component of mitochondrial RNA processing endoribonuclease [Source:HGNC Symbol;Acc:HGNC:10031]	116457,564352363	-0,621743975328814	0,281674662639889	0,000727586991569614	0,0132008812774872
ENSG00000224046	DMTF1-AS1	DMTF1 antisense RNA 1 [Source:HGNC Symbol;Acc:HGNC:55864]	28,3156863234713	-0,60302999957187	0,266113810354386	0,00072954837939327	0,0132251720856114
ENSG00000209582	SNORA48	small nucleolar RNA, H/ACA box 48 [Source:HGNC Symbol;Acc:HGNC:32641]	1797,24066270812	-0,676295593919016	0,341552660882244	0,000731668833265273	0,0132534008057982
ENSG00000160446	ZDHHC12	zinc finger DHHC-type palmitoyltransferase 12 [Source:HGNC Symbol;Acc:HGNC:19159]	717,548222955637	-0,544803904607105	0,223187044326707	0,000736860645826161	0,0132556047372244
ENSG00000170270	GON7	GON7 subunit of KEOPS complex [Source:HGNC Symbol;Acc:HGNC:20356]	358,774059750805	-0,498086680875265	0,19239631618959	0,000734122067127491	0,0132556047372244
ENSG00000173272	MZT2A	mitotic spindle organizing protein 2A [Source:HGNC Symbol;Acc:HGNC:33187]	784,163378645339	-0,607797303444927	0,270428319458597	0,000735576191499102	0,0132556047372244
ENSG00000176209	SMIM19	small integral membrane protein 19 [Source:HGNC Symbol;Acc:HGNC:25166]	658,697205390795	-0,540291011550294	0,219954218271017	0,000734109939218595	0,0132556047372244
ENSG00000214530	STARD10	StAR related lipid transfer domain containing 10 [Source:HGNC Symbol;Acc:HGNC:10666]	394,589913476033	-0,492628068824974	0,189092124287858	0,000736199775538061	0,0132556047372244
ENSG00000267275	KLF2-DT	KLF2 divergent transcript [Source:HGNC Symbol;Acc:HGNC:55304]	52,4114364123689	-0,578830718763194	0,24769571153355	0,000736580564155261	0,0132556047372244
ENSG00000231327	LINC01816	long intergenic non-protein coding RNA 1816 [Source:HGNC Symbol;Acc:HGNC:52621]	46,1967395768127	-0,605975151102582	0,269057051647484	0,000737453319562407	0,0132561318634862
ENSG00000186827	TNFRSF4	TNF receptor superfamily member 4 [Source:HGNC Symbol;Acc:HGNC:11918]	115,053146029088	-0,628256756566846	0,288415567681388	0,000739215389502421	0,0132776626832
ENSG00000283064	None	novel transcript, antisense to HIST1H2BD	34,7126502307357	-0,554006588563903	0,229986294408008	0,000744214454926753	0,0133572586761453
ENSG00000198818	SFT2D1	SFT2 domain containing 1 [Source:HGNC Symbol;Acc:HGNC:21102]	1959,65175129764	-0,371661651934527	0,125268812732954	0,000747234605570576	0,0133910360008192
ENSG00000166347	CYB5A	cytochrome b5 type A [Source:HGNC Symbol;Acc:HGNC:2570]	649,915551344026	-0,493056287107159	0,190117463262368	0,000757737547973517	0,0135483012946937
ENSG00000113460	BRIX1	biogenesis of ribosomes BRX1 [Source:HGNC Symbol;Acc:HGNC:24170]	923,818906958073	-0,451334614191816	0,165563123175154	0,000759821983514382	0,0135752553318857
ENSG00000168701	TMEM208	transmembrane protein 208 [Source:HGNC Symbol;Acc:HGNC:25015]	843,149079444098	-0,474254548101136	0,179020478313709	0,000767501791303101	0,0136813008707288
ENSG00000277209	RPPH1	ribonuclease P RNA component H1 [Source:HGNC Symbol;Acc:HGNC:19273]	205119,020848127	-0,644488276494969	0,30733700751169	0,000773633337835631	0,0137697370947598
ENSG00000123179	EBPL	EBP like [Source:HGNC Symbol;Acc:HGNC:18061]	365,823941249025	-0,585349639243512	0,25513845713737	0,000778468990328355	0,0137971808844294
ENSG00000170855	TRIAP1	TP53 regulated inhibitor of apoptosis 1 [Source:HGNC Symbol;Acc:HGNC:26937]	530,283957002948	-0,520660219243336	0,208635421513916	0,00077869342178165	0,0137971808844294
ENSG00000286585	None	novel transcript	30,1297584327254	-0,620177459401112	0,284098057865813	0,000776841274823239	0,0137971808844294
ENSG00000100387	RBX1	ring-box 1 [Source:HGNC Symbol;Acc:HGNC:9928]	2832,12223608231	-0,530141624964123	0,215248876698485	0,000784398872234557	0,0138669462537033
ENSG00000156467	UQCRB	ubiquinol-cytochrome c reductase binding protein [Source:HGNC Symbol;Acc:HGNC:12582]	16978,2113696072	-0,685582661752882	0,389286463327572	0,000788026876912751	0,0139101818557817
ENSG00000073712	FERMT2	FERM domain containing kindlin 2 [Source:HGNC Symbol;Acc:HGNC:15767]	11,0060063359576	-0,682108732494848	0,405526752661042	0,000792661589497136	0,0139430480459908
ENSG00000247092	SNHG10	small nucleolar RNA host gene 10 [Source:HGNC Symbol;Acc:HGNC:27510]	597,231875589801	-0,590819343959378	0,260333618624645	0,000792851605845123	0,0139430480459908
ENSG00000127554	GFER	growth factor, augmenter of liver regeneration [Source:HGNC Symbol;Acc:HGNC:4236]	423,947962669072	-0,592782645227371	0,262171454905154	0,00079702155157786	0,0139954605288262
ENSG00000105672	ETV2	ETS variant transcription factor 2 [Source:HGNC Symbol;Acc:HGNC:3491]	20,6553427977097	-0,676464068580301	0,354838415992409	0,000798483727266386	0,0140106801659792
ENSG00000152078	TLCD4	TLC domain containing 4 [Source:HGNC Symbol;Acc:HGNC:26477]	8395,26597306543	-0,683015940743231	0,37454687342563	0,000799255938250523	0,0140137796028575
ENSG00000131174	COX7B	cytochrome c oxidase subunit 7B [Source:HGNC Symbol;Acc:HGNC:2291]	4649,72598277559	-0,678528970797168	0,360530645969808	0,000802084087493711	0,0140424394186957
ENSG00000134285	FKBP11	FKBP prolyl isomerase 11 [Source:HGNC Symbol;Acc:HGNC:18624]	982,754376717273	-0,512854852717709	0,204481934115075	0,000804664556832038	0,0140472351421446
ENSG00000147604	RPL7	ribosomal protein L7 [Source:HGNC Symbol;Acc:HGNC:10363]	76578,7910595152	-0,669509506803454	0,34285326550421	0,00080345453379658	0,0140472351421446
ENSG00000184863	RBM33	RNA binding motif protein 33 [Source:HGNC Symbol;Acc:HGNC:27223]	18179,6327858299	-0,643981635160567	0,309857163431175	0,0008047459826439	0,0140472351421446
ENSG00000267174	None	novel transcript	908,231996277458	-0,67198298497204	0,347156844369848	0,000803722969456802	0,0140472351421446
ENSG00000165416	SUGT1	SGT1 homolog, MIS12 kinetochore complex assembly cochaperone [Source:HGNC Symbol;Acc:HGNC:16987]	3398,54166857402	-0,367567313908724	0,124459060175417	0,000806208104523472	0,0140623252034376
ENSG00000166262	FAM227B	family with sequence similarity 227 member B [Source:HGNC Symbol;Acc:HGNC:26543]	233,598412099952	-0,408400171467625	0,143896130462294	0,00080756200296121	0,0140755066145758
ENSG00000164758	MED30	mediator complex subunit 30 [Source:HGNC Symbol;Acc:HGNC:23032]	694,518969977092	-0,428218868428359	0,154272126725348	0,000812348640587336	0,0141307217904533
ENSG00000107833	NPM3	nucleophosmin/nucleoplasmin 3 [Source:HGNC Symbol;Acc:HGNC:7931]	316,430434233352	-0,583241484607302	0,255580410360232	0,000814756197472504	0,0141484969199469
ENSG00000083807	SLC27A5	solute carrier family 27 member 5 [Source:HGNC Symbol;Acc:HGNC:10999]	207,333342388521	-0,583432258258827	0,255898621007292	0,000817685475525705	0,0141888932441887
ENSG00000112378	PERP	p53 apoptosis effector related to PMP22 [Source:HGNC Symbol;Acc:HGNC:17637]	106,857735077282	-0,519915605728107	0,209806572901589	0,000820919782253884	0,0142315592027875
ENSG00000010270	STARD3NL	STARD3 N-terminal like [Source:HGNC Symbol;Acc:HGNC:19169]	1448,76315550554	-0,367024091174569	0,12458729145293	0,000828649365978896	0,0142948090773339
ENSG00000111639	MRPL51	mitochondrial ribosomal protein L51 [Source:HGNC Symbol;Acc:HGNC:14044]	2131,81456492969	-0,541736178749878	0,225212030553602	0,000828624553711146	0,0142948090773339
ENSG00000287548	None	novel transcript	37,4494149183602	-0,672257379493756	0,353613196799567	0,000833566538895289	0,0143383991286858
ENSG00000130811	EIF3G	eukaryotic translation initiation factor 3 subunit G [Source:HGNC Symbol;Acc:HGNC:3274]	4544,20069780481	-0,469593247505239	0,178298051556228	0,000835673541019709	0,0143528455621852
ENSG00000260592	None	novel transcript, antisense to TMC5	2966,68545142771	-0,679954679693291	0,387207111533655	0,000836962431967682	0,0143644974647699
ENSG00000115561	CHMP3	charged multivesicular body protein 3 [Source:HGNC Symbol;Acc:HGNC:29865]	3690,07318460768	-0,28293460500764	0,0905715859257196	0,000843252273002896	0,0144513663392266
ENSG00000144034	TPRKB	TP53RK binding protein [Source:HGNC Symbol;Acc:HGNC:24259]	1152,25105224818	-0,607244517841653	0,277486053631584	0,000845291007945737	0,0144705946717165
ENSG00000282988	None	novel protein	2870,62886467746	-0,644140529183362	0,314103310350742	0,000845604236022531	0,0144705946717165
ENSG00000121211	MND1	meiotic nuclear divisions 1 [Source:HGNC Symbol;Acc:HGNC:24839]	240,268318571895	-0,674033842093213	0,408560964531654	0,000848750834746861	0,0144938057299378
ENSG00000153037	SRP19	signal recognition particle 19 [Source:HGNC Symbol;Acc:HGNC:11300]	2372,738161859	-0,49792265165793	0,196368766047179	0,000850040455049477	0,0144938057299378
ENSG00000175048	ZDHHC14	zinc finger DHHC-type palmitoyltransferase 14 [Source:HGNC Symbol;Acc:HGNC:20341]	258,42977137727	-0,593565014966096	0,266774306445609	0,000862165997980149	0,0146580678702839
ENSG00000155329	ZCCHC10	zinc finger CCHC-type containing 10 [Source:HGNC Symbol;Acc:HGNC:25954]	1034,22063577066	-0,487858302236723	0,190603972148196	0,000870495839797895	0,0147570706704515
ENSG00000120647	CCDC77	coiled-coil domain containing 77 [Source:HGNC Symbol;Acc:HGNC:28203]	579,558488239038	-0,44545680018514	0,16524430510408	0,000874106272436026	0,0148075742191646
ENSG00000167088	SNRPD1	small nuclear ribonucleoprotein D1 polypeptide [Source:HGNC Symbol;Acc:HGNC:11158]	734,500614759654	-0,50306383979748	0,200605177534279	0,000876172358592608	0,014821233355632
ENSG00000234076	TPRG1-AS1	TPRG1 antisense RNA 1 [Source:HGNC Symbol;Acc:HGNC:42391]	33,2937701541708	-0,640857183447116	0,31334538745861	0,000876136092700725	0,014821233355632
ENSG00000109881	CCDC34	coiled-coil domain containing 34 [Source:HGNC Symbol;Acc:HGNC:25079]	116,420881922696	-0,594584037578916	0,268640020975145	0,00087880867149454	0,0148551494542145
ENSG00000177556	ATOX1	antioxidant 1 copper chaperone [Source:HGNC Symbol;Acc:HGNC:798]	952,181286111636	-0,530329614651177	0,219341803469472	0,000881177051121431	0,014873813495615
ENSG00000234184	LINC01781	long intergenic non-protein coding RNA 1781 [Source:HGNC Symbol;Acc:HGNC:52571]	132,053349183322	-0,653742553142483	0,431770136143883	0,0008832175464685	0,014897569081293
ENSG00000213799	ZNF845	zinc finger protein 845 [Source:HGNC Symbol;Acc:HGNC:25112]	2191,46606429331	-0,486669003171234	0,190661563623602	0,000896599046812889	0,015090826589061
ENSG00000261758	STAG1-DT	STAG1 divergent transcript [Source:HGNC Symbol;Acc:HGNC:55350]	55,9509308185446	-0,590433611068879	0,26614877901265	0,000896251366223345	0,015090826589061
ENSG00000173511	VEGFB	vascular endothelial growth factor B [Source:HGNC Symbol;Acc:HGNC:12681]	424,915880045836	-0,435704851390481	0,160343089290039	0,000898334985600367	0,015109236748518
ENSG00000232112	TMA7	translation machinery associated 7 homolog [Source:HGNC Symbol;Acc:HGNC:26932]	11590,9359191083	-0,663234370096214	0,348800007245857	0,000902583364337463	0,0151605812503427
ENSG00000258101	None	novel transcript, antisense to TUBA1C	260,915244684885	-0,610536359667982	0,284371959819947	0,000902676342189973	0,0151605812503427
ENSG00000251139	None	novel transcript, antisense to ACSL1	52,52227967174	-0,670855568650636	0,39674933174074	0,000909695200129022	0,0152675663759172
ENSG00000287250	None	novel transcript	13,3034672300491	-0,649437542415292	0,327763675535263	0,000910785571261997	0,0152749711274375
ENSG00000266921	ZNF230-DT	ZNF230 divergent transcript [Source:HGNC Symbol;Acc:HGNC:55316]	19,6156420209441	-0,671270499530524	0,387927779657793	0,000917255576486864	0,0153615827151145
ENSG00000071082	RPL31	ribosomal protein L31 [Source:HGNC Symbol;Acc:HGNC:10334]	52792,5221727874	-0,666886706289167	0,405802136981773	0,0009204598272801	0,0154027711457378
ENSG00000140280	LYSMD2	LysM domain containing 2 [Source:HGNC Symbol;Acc:HGNC:28571]	1580,28657748034	-0,496670695962412	0,198041755256024	0,000925793308439878	0,0154383469536704
ENSG00000239705	HSPA5-DT	HSPA5 divergent transcript [Source:HGNC Symbol;Acc:HGNC:55645]	34,1042525727301	-0,593718671429435	0,270859946748269	0,00092850045397861	0,0154618653093536
ENSG00000186472	PCLO	piccolo presynaptic cytomatrix protein [Source:HGNC Symbol;Acc:HGNC:13406]	6,42828015394125	-0,462089664108328	0,625951755321074	0,000934976019747694	0,015503865922948
ENSG00000258644	SYNJ2BP-COX16	SYNJ2BP-COX16 readthrough [Source:HGNC Symbol;Acc:HGNC:48350]	15,7165954836782	-0,63306259415597	0,443982930099419	0,000934449306871643	0,015503865922948
ENSG00000163319	MRPS18C	mitochondrial ribosomal protein S18C [Source:HGNC Symbol;Acc:HGNC:16633]	1791,64474824097	-0,623240891981451	0,299411173009242	0,000937400796123051	0,0155112804027956
ENSG00000166295	ANAPC16	anaphase promoting complex subunit 16 [Source:HGNC Symbol;Acc:HGNC:26976]	5159,73927411409	-0,395849909396044	0,140103685123056	0,000936855119364867	0,0155112804027956
ENSG00000253738	OTUD6B-AS1	OTUD6B antisense RNA 1 (head to head) [Source:HGNC Symbol;Acc:HGNC:50466]	1868,85742575495	-0,588283754742032	0,267106311866973	0,000945021714353564	0,0156154220075417
ENSG00000124164	VAPB	VAMP associated protein B and C [Source:HGNC Symbol;Acc:HGNC:12649]	3324,56465021023	-0,527924818798814	0,220174520683356	0,00094655043099019	0,0156284363697368
ENSG00000199753	SNORD104	small nucleolar RNA, C/D box 104 [Source:HGNC Symbol;Acc:HGNC:32768]	225,539540890627	-0,633671352381038	0,31174295268539	0,000947801899686118	0,0156284363697368
ENSG00000125691	RPL23	ribosomal protein L23 [Source:HGNC Symbol;Acc:HGNC:10316]	57384,8691939721	-0,667768914448373	0,380751827921354	0,000952511508049013	0,0156931001128547
ENSG00000153317	ASAP1	ArfGAP with SH3 domain, ankyrin repeat and PH domain 1 [Source:HGNC Symbol;Acc:HGNC:2720]	11452,9311894174	-0,522250615179815	0,216622951494826	0,000959475238420843	0,0157059195993911
ENSG00000198546	ZNF511	zinc finger protein 511 [Source:HGNC Symbol;Acc:HGNC:28445]	669,036911363361	-0,459817571933853	0,175794035348003	0,000959843280234782	0,0157059195993911
ENSG00000211450	SELENOH	selenoprotein H [Source:HGNC Symbol;Acc:HGNC:18251]	1936,25267719735	-0,567903482220768	0,250897323274379	0,000958514830368266	0,0157059195993911
ENSG00000251127	None	novel transcript	5,47521989753912	-0,647255663637747	0,428532970319105	0,000959203126225995	0,0157059195993911
ENSG00000256537	SMIM10L1	small integral membrane protein 10 like 1 [Source:HGNC Symbol;Acc:HGNC:49847]	492,842184187353	-0,590253763766364	0,269445871449292	0,000956198399952805	0,0157059195993911
ENSG00000278705	H4C2	H4 clustered histone 2 [Source:HGNC Symbol;Acc:HGNC:4789]	2674,66021058486	-0,644503187288765	0,326043445523073	0,000954995838875547	0,0157059195993911
ENSG00000273141	None	novel transcript, antisense to MPPE1	64,6539402016819	-0,658266909506464	0,350671108227266	0,000968262939914609	0,0157887920832923
ENSG00000259001	None	ribonuclease P RNA component H1	6219,60336464328	-0,658515386279219	0,351591896405493	0,000970277943958597	0,015810692535558
ENSG00000164442	CITED2	Cbp/p300 interacting transactivator with Glu/Asp rich carboxy-terminal domain 2 [Source:HGNC Symbol;Acc:HGNC:1987]	1293,34289206842	-0,353574864047287	0,120896417888351	0,000985730561397433	0,0160291915063453
ENSG00000109184	DCUN1D4	defective in cullin neddylation 1 domain containing 4 [Source:HGNC Symbol;Acc:HGNC:28998]	1960,21034913583	-0,52485400952027	0,21958021829746	0,000989780926389156	0,016061897042221
ENSG00000236345	SCAT8	S-phase cancer associated transcript 8 [Source:HGNC Symbol;Acc:HGNC:40967]	25,624022733135	-0,652847715055868	0,34355092171451	0,00098978966048536	0,016061897042221
ENSG00000106588	PSMA2	proteasome 20S subunit alpha 2 [Source:HGNC Symbol;Acc:HGNC:9531]	3330,70034642298	-0,529194188649462	0,222762490888375	0,000991070966337945	0,0160716056774168
ENSG00000201772	SNORA5C	small nucleolar RNA, H/ACA box 5C [Source:HGNC Symbol;Acc:HGNC:32590]	431,603223362229	-0,58117800206619	0,26374439510959	0,000995246538838689	0,0161282032085912
ENSG00000183734	ASCL2	achaete-scute family bHLH transcription factor 2 [Source:HGNC Symbol;Acc:HGNC:739]	225,261159085043	-0,485620067231725	0,192991772893208	0,000997605361695907	0,0161441913072247
ENSG00000236021	COP1-DT	COP1 divergent transcript [Source:HGNC Symbol;Acc:HGNC:55666]	144,076492376813	-0,587941634306906	0,269741539057535	0,000997507016163788	0,0161441913072247
ENSG00000133460	SLC2A11	solute carrier family 2 member 11 [Source:HGNC Symbol;Acc:HGNC:14239]	142,105338929276	-0,462937833713987	0,17867275827493	0,000998585544964302	0,0161489469917595
ENSG00000117410	ATP6V0B	ATPase H+ transporting V0 subunit b [Source:HGNC Symbol;Acc:HGNC:861]	4687,66738496569	-0,455726571535381	0,174613084736378	0,00101195056251139	0,0163538439120145
ENSG00000183648	NDUFB1	NADH:ubiquinone oxidoreductase subunit B1 [Source:HGNC Symbol;Acc:HGNC:7695]	4068,82390896134	-0,650009657798677	0,34244578057615	0,00101713174707807	0,0164037765652823
ENSG00000105193	RPS16	ribosomal protein S16 [Source:HGNC Symbol;Acc:HGNC:10396]	16931,4590127985	-0,65962906729099	0,369528622372162	0,00102554514267719	0,0165281350734208
ENSG00000241468	ATP5MF	ATP synthase membrane subunit f [Source:HGNC Symbol;Acc:HGNC:848]	3944,02094759069	-0,516363950950908	0,215212304145458	0,00103840962496783	0,016712570776671
ENSG00000100028	SNRPD3	small nuclear ribonucleoprotein D3 polypeptide [Source:HGNC Symbol;Acc:HGNC:11160]	3436,65259347474	-0,446425306223065	0,169686042711417	0,00103917286055129	0,0167134226990922
ENSG00000186577	SMIM29	small integral membrane protein 29 [Source:HGNC Symbol;Acc:HGNC:1340]	737,636863119489	-0,509257157371535	0,210441888241683	0,00104604392415678	0,0168009648705863
ENSG00000231407	GORAB-AS1	GORAB antisense RNA 1 [Source:HGNC Symbol;Acc:HGNC:54051]	20,474872357881	-0,611634571602255	0,295267346379998	0,00104546970212678	0,0168009648705863
ENSG00000271398	None	novel transcript	7,90297345476467	-0,594142794001439	0,458926045460571	0,0010533384693193	0,0168835518958332
ENSG00000169193	CCDC126	coiled-coil domain containing 126 [Source:HGNC Symbol;Acc:HGNC:22398]	1884,60843748889	-0,579555711640097	0,265406446411551	0,001054351040275	0,0168882777247588
ENSG00000231789	PIK3CD-AS2	PIK3CD antisense RNA 2 [Source:HGNC Symbol;Acc:HGNC:51334]	7,11647640340024	-0,596346227114727	0,457256736666914	0,00105744129864047	0,0169262542564695
ENSG00000197989	SNHG12	small nucleolar RNA host gene 12 [Source:HGNC Symbol;Acc:HGNC:30062]	1399,09694261441	-0,498505198369237	0,20343435705709	0,00106014145716297	0,0169464188091337
ENSG00000005075	POLR2J	RNA polymerase II subunit J [Source:HGNC Symbol;Acc:HGNC:9197]	1976,36002283463	-0,489147121750827	0,197307509893281	0,00106715063547798	0,0170353150968771
ENSG00000124743	KLHL31	kelch like family member 31 [Source:HGNC Symbol;Acc:HGNC:21353]	49,8479150409344	-0,573285202324311	0,260935173923644	0,00107367038959227	0,0171161682026463
ENSG00000204899	MZT1	mitotic spindle organizing protein 1 [Source:HGNC Symbol;Acc:HGNC:33830]	564,344315262004	-0,438753546442453	0,166117956981938	0,00108271547215416	0,017202089844556
ENSG00000244115	DNAJC25-GNG10	DNAJC25-GNG10 readthrough [Source:HGNC Symbol;Acc:HGNC:37501]	2788,80234936499	-0,607587988173686	0,29383835774958	0,00108659242784348	0,0172404044687506
ENSG00000230006	ANKRD36BP2	ankyrin repeat domain 36B pseudogene 2 [Source:HGNC Symbol;Acc:HGNC:33607]	18425,0100283429	-0,654136172550856	0,393116303092615	0,00108753587028102	0,0172437459755475
ENSG00000115392	FANCL	FA complementation group L [Source:HGNC Symbol;Acc:HGNC:20748]	1002,72270149911	-0,648647123273118	0,353182176511307	0,0010989411313801	0,0174011337963484
ENSG00000138326	RPS24	ribosomal protein S24 [Source:HGNC Symbol;Acc:HGNC:10411]	31075,9246486524	-0,653986501205506	0,374522719339862	0,00110060372806422	0,0174040361030585
ENSG00000255153	TOLLIP-DT	TOLLIP divergent transcript [Source:HGNC Symbol;Acc:HGNC:27403]	15,9573150227865	-0,643434864047663	0,342653930479051	0,00110345016498854	0,0174373286649969
ENSG00000151575	TEX9	testis expressed 9 [Source:HGNC Symbol;Acc:HGNC:29585]	697,606076533351	-0,653825712605471	0,376465522679748	0,0011045298848285	0,0174426766375938
ENSG00000182196	ARL6IP4	ADP ribosylation factor like GTPase 6 interacting protein 4 [Source:HGNC Symbol;Acc:HGNC:18076]	2499,16415934294	-0,483675281846239	0,195683405900777	0,00114167650072204	0,0178852517057187
ENSG00000132963	POMP	proteasome maturation protein [Source:HGNC Symbol;Acc:HGNC:20330]	1955,91620924544	-0,468306139605588	0,18565668714737	0,00114486689894701	0,0179023229714131
ENSG00000197956	S100A6	S100 calcium binding protein A6 [Source:HGNC Symbol;Acc:HGNC:10496]	27470,1895045041	-0,557821864771938	0,251390934725859	0,00115223156030558	0,0179907157358926
ENSG00000127922	SEM1	SEM1 26S proteasome subunit [Source:HGNC Symbol;Acc:HGNC:10845]	2374,65550169588	-0,550423011741188	0,245323388764955	0,00115313386075867	0,0179928645514931
ENSG00000071994	PDCD2	programmed cell death 2 [Source:HGNC Symbol;Acc:HGNC:8762]	2225,26349316175	-0,335860071371377	0,115139484337312	0,00115535278255851	0,0180074371716586
ENSG00000175764	TTLL11	tubulin tyrosine ligase like 11 [Source:HGNC Symbol;Acc:HGNC:18113]	141,721807973397	-0,437666554064876	0,166970017840637	0,00115559839053143	0,0180074371716586
ENSG00000166323	C11orf65	chromosome 11 open reading frame 65 [Source:HGNC Symbol;Acc:HGNC:28519]	44,5532107091449	-0,610530695426825	0,302407983345594	0,00116557636779926	0,0181388967819554
ENSG00000101868	POLA1	DNA polymerase alpha 1, catalytic subunit [Source:HGNC Symbol;Acc:HGNC:9173]	1437,55558531713	-0,471852804724399	0,188516326143542	0,00116786544090644	0,0181419304622963
ENSG00000204220	PFDN6	prefoldin subunit 6 [Source:HGNC Symbol;Acc:HGNC:4926]	218,627030317755	-0,597210812309128	0,288191332239258	0,00116717739575668	0,0181419304622963
ENSG00000211664	IGLV2-18	immunoglobulin lambda variable 2-18 [Source:HGNC Symbol;Acc:HGNC:5889]	40,4354636860322	-0,577316074322602	0,459503697565016	0,0011686834357632	0,0181419304622963
ENSG00000113732	ATP6V0E1	ATPase H+ transporting V0 subunit e1 [Source:HGNC Symbol;Acc:HGNC:863]	6558,84824910614	-0,397691454385037	0,144940677433943	0,00117060376363235	0,0181479402569448
ENSG00000230513	THAP7-AS1	THAP7 antisense RNA 1 [Source:HGNC Symbol;Acc:HGNC:41013]	89,5183066114643	-0,509781669692409	0,21473553773554	0,00117078509604939	0,0181479402569448
ENSG00000225292	LINC02935	long intergenic non-protein coding RNA 2935 [Source:HGNC Symbol;Acc:HGNC:55939]	8,04751238395444	-0,647312940725168	0,36799193202706	0,00117268566133428	0,0181654335820906
ENSG00000169379	ARL13B	ADP ribosylation factor like GTPase 13B [Source:HGNC Symbol;Acc:HGNC:25419]	767,751053645797	-0,595115242915251	0,286558755042634	0,00117565531463656	0,018197547937324
ENSG00000183814	LIN9	lin-9 DREAM MuvB core complex component [Source:HGNC Symbol;Acc:HGNC:30830]	498,15588574643	-0,585710968840683	0,277986553324241	0,00118830652410841	0,0183027835162804
ENSG00000214049	UCA1	urothelial cancer associated 1 [Source:HGNC Symbol;Acc:HGNC:37126]	24,9652947618636	-0,562209245063236	0,256666489289811	0,00118855304772106	0,0183027835162804
ENSG00000078319	PMS2P1	PMS1 homolog 2, mismatch repair system component pseudogene 1 [Source:HGNC Symbol;Acc:HGNC:9123]	398,514431406022	-0,352160570536302	0,12286179125972	0,00119168482504284	0,0183270221786
ENSG00000160813	PPP1R35	protein phosphatase 1 regulatory subunit 35 [Source:HGNC Symbol;Acc:HGNC:28320]	734,315950616607	-0,462499528597265	0,183198531645073	0,00119923029815517	0,018418987542814
ENSG00000011600	TYROBP	transmembrane immune signaling adaptor TYROBP [Source:HGNC Symbol;Acc:HGNC:12449]	15325,4909345634	-0,50799079158684	0,214403863874753	0,00120283216290853	0,0184261984330975
ENSG00000104885	DOT1L	DOT1 like histone lysine methyltransferase [Source:HGNC Symbol;Acc:HGNC:24948]	770,802702398139	-0,486402987179511	0,199125737575145	0,00120206431290864	0,0184261984330975
ENSG00000172922	RNASEH2C	ribonuclease H2 subunit C [Source:HGNC Symbol;Acc:HGNC:24116]	1204,87165833377	-0,485833528706592	0,198719814478202	0,00120146561400414	0,0184261984330975
ENSG00000146674	IGFBP3	insulin like growth factor binding protein 3 [Source:HGNC Symbol;Acc:HGNC:5472]	96,4983916101058	-0,639818944734907	0,401166310791341	0,00122209658761407	0,0186848165734627
ENSG00000205707	ETFRF1	electron transfer flavoprotein regulatory factor 1 [Source:HGNC Symbol;Acc:HGNC:27052]	1039,32539943247	-0,403270190995259	0,148870955333332	0,00123189718608869	0,0187980160756595
ENSG00000187601	MAGEH1	MAGE family member H1 [Source:HGNC Symbol;Acc:HGNC:24092]	641,984907835208	-0,411958788375855	0,153756939912411	0,00123980210946666	0,0189063795435843
ENSG00000248527	MTATP6P1	MT-ATP6 pseudogene 1 [Source:HGNC Symbol;Acc:HGNC:44575]	823,863942906195	-0,585495689377668	0,449205736950958	0,00124950327551888	0,0190050498209173
ENSG00000228166	MTND1P11	MT-ND1 pseudogene 11 [Source:HGNC Symbol;Acc:HGNC:42060]	97,1819494216577	-0,642051810652061	0,377840480758165	0,00125470361836974	0,0190718192120414
ENSG00000123349	PFDN5	prefoldin subunit 5 [Source:HGNC Symbol;Acc:HGNC:8869]	32671,5733472065	-0,639715755579317	0,361173272495948	0,00125605581064982	0,0190800472721693
ENSG00000275450	PTGER4P2-CDK2AP2P2	PTGER4P2-CDK2AP2P2 readthrough, transcribed pseudogene [Source:NCBI gene (formerly Entrezgene);Acc:442421]	27,9467508473242	-0,61890176091954	0,32005381253697	0,00125912511419612	0,0191143315722804
ENSG00000101557	USP14	ubiquitin specific peptidase 14 [Source:HGNC Symbol;Acc:HGNC:12612]	1744,79389530041	-0,495169852073777	0,206939077456862	0,00126532485727511	0,0191590050783034
ENSG00000176155	CCDC57	coiled-coil domain containing 57 [Source:HGNC Symbol;Acc:HGNC:27564]	1474,4949120024	-0,452253902750255	0,178108540522305	0,00126495240512713	0,0191590050783034
ENSG00000260105	AOC4P	amine oxidase copper containing 4, pseudogene [Source:HGNC Symbol;Acc:HGNC:48869]	9,47405670275244	-0,575367362501934	0,453862062643472	0,00126477849957081	0,0191590050783034
ENSG00000187608	ISG15	ISG15 ubiquitin like modifier [Source:HGNC Symbol;Acc:HGNC:4053]	1927,74882808288	-0,579688448884386	0,451082394628147	0,00127078468535558	0,0192169432174915
ENSG00000184831	APOO	apolipoprotein O [Source:HGNC Symbol;Acc:HGNC:28727]	129,290487884945	-0,499757365851147	0,210463535162242	0,00127367687366051	0,019245927350811
ENSG00000235724	PSMD14-DT	PSMD14 divergent transcript [Source:HGNC Symbol;Acc:HGNC:56104]	6,71089347620899	-0,631139583861215	0,409051313115052	0,00127464162720698	0,019245927350811
ENSG00000188295	ZNF669	zinc finger protein 669 [Source:HGNC Symbol;Acc:HGNC:25736]	421,960378596645	-0,303660117130941	0,10271298746681	0,00127841950456186	0,0192828275271414
ENSG00000137133	HINT2	histidine triad nucleotide binding protein 2 [Source:HGNC Symbol;Acc:HGNC:18344]	368,142130254866	-0,472543734036589	0,191686493941751	0,00128164660616742	0,0192943983641199
ENSG00000167515	TRAPPC2L	trafficking protein particle complex subunit 2L [Source:HGNC Symbol;Acc:HGNC:30887]	917,101249302036	-0,466088183439673	0,187386721127055	0,00128142822605185	0,0192943983641199
ENSG00000243927	MRPS6	mitochondrial ribosomal protein S6 [Source:HGNC Symbol;Acc:HGNC:14051]	1392,37795807736	-0,371383057274309	0,133104126087708	0,00128087824673142	0,0192943983641199
ENSG00000234432	LINC02983	long intergenic non-protein coding RNA 2983 [Source:HGNC Symbol;Acc:HGNC:56060]	69,2901962544455	-0,586545731830262	0,283861957793783	0,0012838300852165	0,0193149117040565
ENSG00000212916	MAP10	microtubule associated protein 10 [Source:HGNC Symbol;Acc:HGNC:29265]	350,735619288755	-0,466921455272521	0,188114831748323	0,00128935157986589	0,0193825027764543
ENSG00000179743	SPEN-AS1	SPEN antisense RNA 1 [Source:HGNC Symbol;Acc:HGNC:55937]	298,933713657175	-0,512131292444983	0,220189694888988	0,0012940908932883	0,0194196165300215
ENSG00000273320	None	novel transcript, antisense to NAMPT	325,206867595663	-0,591555253243071	0,289602399538981	0,00129369142950532	0,0194196165300215
ENSG00000187049	TMEM216	transmembrane protein 216 [Source:HGNC Symbol;Acc:HGNC:25018]	540,403783556091	-0,418329988268456	0,158294140316738	0,00129684756056764	0,0194485806884363
ENSG00000040341	STAU2	staufen double-stranded RNA binding protein 2 [Source:HGNC Symbol;Acc:HGNC:11371]	2720,50560761436	-0,319106552739715	0,109386898604867	0,00130233558032713	0,0194655736956169
ENSG00000124208	PEDS1-UBE2V1	PEDS1-UBE2V1 readthrough [Source:HGNC Symbol;Acc:HGNC:33521]	160,055391259668	-0,612460295561783	0,315310567073211	0,00130963196068091	0,0195530710880848
ENSG00000269053	None	novel transcript, antisense FAM125A	6,35214230519345	-0,610363493029659	0,428141273235252	0,00131156288270357	0,0195694829613284
ENSG00000119878	CRIPT	CXXC repeat containing interactor of PDZ3 domain [Source:HGNC Symbol;Acc:HGNC:14312]	1615,73335476191	-0,37580429549082	0,135839584938625	0,00132292875039763	0,0196642536303576
ENSG00000272009	None	novel transcript, antisense to ZNF165	52,8350198772875	-0,548863431281993	0,250727701414581	0,0013254528490789	0,0196736632651394
ENSG00000118680	MYL12B	myosin light chain 12B [Source:HGNC Symbol;Acc:HGNC:29827]	13879,2729431294	-0,371165122539901	0,133599099037983	0,00132911169542124	0,0196815595929904
ENSG00000037241	RPL26L1	ribosomal protein L26 like 1 [Source:HGNC Symbol;Acc:HGNC:17050]	381,917834534193	-0,534699124706857	0,239083604926467	0,00133149631334316	0,0196941929321941
ENSG00000225938	S1PR1-DT	S1PR1 divergent transcript [Source:HGNC Symbol;Acc:HGNC:55842]	128,335084620003	-0,481573047606913	0,199114611314432	0,00133439901098424	0,0197226185480271
ENSG00000174718	RESF1	retroelement silencing factor 1 [Source:HGNC Symbol;Acc:HGNC:25559]	79361,3571445768	-0,334038705035604	0,116338124730612	0,00134776736362968	0,0198454105545722
ENSG00000101752	MIB1	MIB E3 ubiquitin protein ligase 1 [Source:HGNC Symbol;Acc:HGNC:21086]	4970,69851737344	-0,287832226528836	0,0969126883267535	0,00135286846786161	0,0198956219054898
ENSG00000278970	HEIH	hepatocellular carcinoma up-regulated EZH2-associated long non-coding RNA [Source:HGNC Symbol;Acc:HGNC:45049]	1206,33564375511	-0,412918128162989	0,156134916837891	0,00135424188053913	0,0199033800431516
ENSG00000169429	CXCL8	C-X-C motif chemokine ligand 8 [Source:HGNC Symbol;Acc:HGNC:6025]	1404,38175116508	-0,624666830082536	0,338987501545638	0,00135557900785194	0,0199105955397979
ENSG00000225411	None	novel transcript	110,083382374631	-0,501916030737683	0,214665441952966	0,00136927667410059	0,0200616937369782
ENSG00000131732	ZCCHC9	zinc finger CCHC-type containing 9 [Source:HGNC Symbol;Acc:HGNC:25424]	1098,67950400746	-0,331612546462081	0,115546498409864	0,00137763258699449	0,02014648525294
ENSG00000233868	LLPHP3	LLPH pseudogene 3 [Source:HGNC Symbol;Acc:HGNC:54775]	87,2165818292979	-0,537018109897441	0,242611737787742	0,00137865215092508	0,0201488727399174
ENSG00000129562	DAD1	defender against cell death 1 [Source:HGNC Symbol;Acc:HGNC:2664]	2866,51746804618	-0,413322060241809	0,156760545821469	0,00137952553392823	0,0201491221684241
ENSG00000128272	ATF4	activating transcription factor 4 [Source:HGNC Symbol;Acc:HGNC:786]	7517,8399614938	-0,366452753375054	0,131942472872727	0,00138527794755307	0,0202205893957344
ENSG00000263934	SNORD3A	small nucleolar RNA, C/D box 3A [Source:HGNC Symbol;Acc:HGNC:33189]	546,315182737019	-0,570274619427632	0,272816485345779	0,00138875012330262	0,020258704526541
ENSG00000103363	ELOB	elongin B [Source:HGNC Symbol;Acc:HGNC:11619]	6191,18736439062	-0,575481683760148	0,278283812522556	0,0013958839140046	0,0203375532486242
ENSG00000110852	CLEC2B	C-type lectin domain family 2 member B [Source:HGNC Symbol;Acc:HGNC:2053]	10960,3146342259	-0,59329384437849	0,298064878144425	0,00140802508171788	0,0204053025627623
ENSG00000142684	ZNF593	zinc finger protein 593 [Source:HGNC Symbol;Acc:HGNC:30943]	184,204626382324	-0,53969035831191	0,245663601672077	0,00140185563083205	0,0204053025627623
ENSG00000225648	SBDSP1	SBDS pseudogene 1 [Source:HGNC Symbol;Acc:HGNC:21646]	833,796757351498	-0,562861671367255	0,266566088372714	0,00140793197253726	0,0204053025627623
ENSG00000253154	None	novel transcript	38,2820816490414	-0,604359307601915	0,426183232963867	0,00140385749129493	0,0204053025627623
ENSG00000272870	SAP30-DT	SAP30 divergent transcript [Source:HGNC Symbol;Acc:HGNC:54424]	75,2122862651779	-0,565033972464981	0,268632662666199	0,0014082098590447	0,0204053025627623
ENSG00000126787	DLGAP5	DLG associated protein 5 [Source:HGNC Symbol;Acc:HGNC:16864]	663,191793653295	-0,621570643607417	0,406361640345398	0,00141584141807743	0,0204636047711068
ENSG00000256039	LINC02446	long intergenic non-protein coding RNA 2446 [Source:HGNC Symbol;Acc:HGNC:53378]	779,641606575175	-0,585157303796075	0,289358397750758	0,00141564969298912	0,0204636047711068
ENSG00000227008	RPS24P19	ribosomal protein S24 pseudogene 19 [Source:HGNC Symbol;Acc:HGNC:35683]	655,915341702242	-0,628013015795347	0,391934531976661	0,00142046431355537	0,0205178178624665
ENSG00000233493	TMEM238	transmembrane protein 238 [Source:HGNC Symbol;Acc:HGNC:40042]	31,6751763286598	-0,608787972402944	0,319579026252208	0,00143075227028769	0,0206537428956253
ENSG00000113356	POLR3G	RNA polymerase III subunit G [Source:HGNC Symbol;Acc:HGNC:30075]	168,625543052483	-0,622242352667419	0,344125697698206	0,00143727482587328	0,0207198881158684
ENSG00000174946	GPR171	G protein-coupled receptor 171 [Source:HGNC Symbol;Acc:HGNC:30057]	1248,64656799646	-0,433560758973813	0,16980533572944	0,00144258892440656	0,020760928068065
ENSG00000087301	TXNDC16	thioredoxin domain containing 16 [Source:HGNC Symbol;Acc:HGNC:19965]	2629,050581979	-0,535839705737558	0,243876547308268	0,00144535334172548	0,0207752987970682
ENSG00000246375	PPM1K-DT	PPM1K divergent transcript [Source:HGNC Symbol;Acc:HGNC:54093]	8,05866169540809	-0,601740710398045	0,425037736569348	0,00145032137524465	0,0208339816602605
ENSG00000172590	MRPL52	mitochondrial ribosomal protein L52 [Source:HGNC Symbol;Acc:HGNC:16655]	994,869724847419	-0,499619532850684	0,215161659403554	0,00145283062977518	0,0208572939100732
ENSG00000103024	NME3	NME/NM23 nucleoside diphosphate kinase 3 [Source:HGNC Symbol;Acc:HGNC:7851]	284,68664834608	-0,514403789372973	0,226620322001207	0,00145453114496536	0,0208689742933139
ENSG00000114126	TFDP2	transcription factor Dp-2 [Source:HGNC Symbol;Acc:HGNC:11751]	2893,18252298644	-0,592822905472935	0,300509870264889	0,00145920546243072	0,0209174645921362
ENSG00000207217	SNORA80D	small nucleolar RNA, H/ACA box 80D [Source:HGNC Symbol;Acc:HGNC:50435]	50,4133863171917	-0,603838908019746	0,315132648717765	0,00146575910626112	0,0209876503550807
ENSG00000273590	None	small integral membrane protein 11B	446,73566855509	-0,53366469813042	0,242758240784736	0,00146728281971368	0,0209879420959653
ENSG00000286366	None	novel transcript, antisense to UPF3B	6,82703100293307	-0,624039722952801	0,393037837121511	0,00147248787901889	0,0210113036951573
ENSG00000165476	REEP3	receptor accessory protein 3 [Source:HGNC Symbol;Acc:HGNC:23711]	1536,77416212625	-0,458471349729329	0,18666178364856	0,0014877885740694	0,021191080597974
ENSG00000038532	CLEC16A	C-type lectin domain containing 16A [Source:HGNC Symbol;Acc:HGNC:29013]	3637,65305078076	-0,537715349943223	0,247188629137217	0,00149621679488996	0,0211956539336308
ENSG00000080839	RBL1	RB transcriptional corepressor like 1 [Source:HGNC Symbol;Acc:HGNC:9893]	2950,00108394199	-0,565400386683582	0,272658946375784	0,00149443431046478	0,0211956539336308
ENSG00000225681	None	coiled-coil-helix-coiled-coil-helix domain containing 1 (CHCHD1) pseudogene	60,0873980474489	-0,625120188291492	0,366063546403944	0,00149536510219751	0,0211956539336308
ENSG00000225889	None	novel transcript, antisense to PELI1	2688,49584909158	-0,531923003194992	0,242110312452557	0,00149280528245872	0,0211956539336308
ENSG00000288012	None	novel transcript, antisense to CUL5	27,8964964066993	-0,614687090459311	0,334937100866594	0,00149361811671939	0,0211956539336308
ENSG00000286171	None	RNA, Ro-associated Y5	8,95779662808946	-0,592167623399914	0,428466628147804	0,00151115235246291	0,0213814881860807
ENSG00000273213	H3-7	H3.7 histone (putative) [Source:HGNC Symbol;Acc:HGNC:32060]	232,307032168909	-0,481289103483259	0,203073615646596	0,00151236684972883	0,0213858124844468
ENSG00000113387	SUB1	SUB1 regulator of transcription [Source:HGNC Symbol;Acc:HGNC:19985]	9537,20175761169	-0,530293111449057	0,241496507994638	0,00151691773747943	0,0214138383096263
ENSG00000185885	IFITM1	interferon induced transmembrane protein 1 [Source:HGNC Symbol;Acc:HGNC:5412]	24745,9146395796	-0,586198571888778	0,296049460061024	0,00151908108809801	0,0214138383096263
ENSG00000219200	RNASEK	ribonuclease K [Source:HGNC Symbol;Acc:HGNC:33911]	4769,88650056888	-0,465189373709835	0,191891311748031	0,00152071924417278	0,0214138383096263
ENSG00000287104	None	novel transcript, antisense to TBC1D14	161,256269768084	-0,53396942537679	0,245276197401405	0,00153666589448574	0,0215867155207459
ENSG00000223509	WHAMMP1	WHAMM pseudogene 1 [Source:HGNC Symbol;Acc:HGNC:32361]	4877,99499160943	-0,619977302042175	0,353906576883108	0,00153904615000182	0,0216014387868041
ENSG00000232671	ZNF687-AS1	ZNF687 antisense RNA 1 [Source:HGNC Symbol;Acc:HGNC:54048]	47,1316306542139	-0,598414524929151	0,312729291147399	0,00153955005718106	0,0216014387868041
ENSG00000141759	TXNL4A	thioredoxin like 4A [Source:HGNC Symbol;Acc:HGNC:30551]	1369,88545013819	-0,426585512241724	0,167177273833807	0,00154294010003544	0,0216232165299785
ENSG00000145912	NHP2	NHP2 ribonucleoprotein [Source:HGNC Symbol;Acc:HGNC:14377]	842,13676166095	-0,458317662717118	0,187624728573632	0,00154226185815922	0,0216232165299785
ENSG00000167641	PPP1R14A	protein phosphatase 1 regulatory inhibitor subunit 14A [Source:HGNC Symbol;Acc:HGNC:14871]	15,2648474866434	-0,620245264339754	0,359200594115823	0,00155817759326869	0,0217978113969157
ENSG00000006757	PNPLA4	patatin like phospholipase domain containing 4 [Source:HGNC Symbol;Acc:HGNC:24887]	237,768752487558	-0,47416205704249	0,199039399554131	0,00156169615267662	0,0218340525683191
ENSG00000274769	None	novel transcript	188,291183147457	-0,603439227886803	0,415139594246587	0,00156472608454066	0,0218634232596447
ENSG00000068985	PAGE1	PAGE family member 1 [Source:HGNC Symbol;Acc:HGNC:4107]	10,3429656211558	-0,569704652699488	0,438954839485936	0,00157810414372147	0,0219720653856605
ENSG00000171863	RPS7	ribosomal protein S7 [Source:HGNC Symbol;Acc:HGNC:10440]	57789,2271343928	-0,61921781458626	0,386008746824101	0,00157768397923738	0,0219720653856605
ENSG00000274049	INO80B-WBP1	INO80B-WBP1 readthrough (NMD candidate) [Source:HGNC Symbol;Acc:HGNC:49199]	237,477629233425	-0,421483000898257	0,164640974368384	0,001579922760055	0,0219843776133023
ENSG00000180116	C12orf40	chromosome 12 open reading frame 40 [Source:HGNC Symbol;Acc:HGNC:26846]	33,3234679400261	-0,578871863486862	0,290930542399186	0,00158306360882677	0,022015063070741
ENSG00000272606	PPP4R3B-DT	PPP4R3B divergent transcript [Source:HGNC Symbol;Acc:HGNC:55209]	317,611146448849	-0,529971203808123	0,243427157795067	0,00158736573391905	0,0220228276645727
ENSG00000285756	None	novel transcript	2191,27025842403	-0,619083660327579	0,361114412109513	0,00158556474780359	0,0220228276645727
ENSG00000257949	TEN1	TEN1 subunit of CST complex [Source:HGNC Symbol;Acc:HGNC:37242]	330,505537944165	-0,543980941360531	0,255917485647731	0,00158844696409247	0,0220248421126081
ENSG00000116473	RAP1A	RAP1A, member of RAS oncogene family [Source:HGNC Symbol;Acc:HGNC:9855]	6265,36435146663	-0,38865612381883	0,145931169680507	0,00159232017838807	0,0220655440503365
ENSG00000166896	ATP23	ATP23 metallopeptidase and ATP synthase assembly factor homolog [Source:HGNC Symbol;Acc:HGNC:29452]	27,6406035599382	-0,600508752560051	0,320485391797144	0,00160581189430957	0,0222287467039252
ENSG00000229809	ZNF688	zinc finger protein 688 [Source:HGNC Symbol;Acc:HGNC:30489]	559,415283150156	-0,446127282476856	0,180670129949773	0,00160692841391817	0,0222287467039252
ENSG00000188243	COMMD6	COMM domain containing 6 [Source:HGNC Symbol;Acc:HGNC:24015]	5959,38309434172	-0,614188148821656	0,394787102948649	0,00161136035688315	0,0222737193441396
ENSG00000227803	None	novel transcript, antisense to MBOAT1	6,47116169983681	-0,592533632275444	0,421912345316545	0,00161207581993496	0,0222737193441396
ENSG00000175324	LSM1	LSM1 homolog, mRNA degradation associated [Source:HGNC Symbol;Acc:HGNC:20472]	1063,53620444231	-0,471555592507739	0,198431967501484	0,00162165215782559	0,022353529744368
ENSG00000109670	FBXW7	F-box and WD repeat domain containing 7 [Source:HGNC Symbol;Acc:HGNC:16712]	8103,42864113502	-0,505184811306298	0,223967206576049	0,00162648004435609	0,0223899030442378
ENSG00000273341	None	novel transcript	14,5274907632345	-0,617094024134621	0,36307850634304	0,00162714552510186	0,0223899030442378
ENSG00000007520	TSR3	TSR3 ribosome maturation factor [Source:HGNC Symbol;Acc:HGNC:14175]	666,047392592636	-0,444974299463766	0,180361874102262	0,00163287776157959	0,022442531384327
ENSG00000255135	EMSY-DT	EMSY divergent transcript [Source:HGNC Symbol;Acc:HGNC:55507]	193,994069438624	-0,509399599038743	0,227508326245985	0,00163225517860769	0,022442531384327
ENSG00000204564	C6orf136	chromosome 6 open reading frame 136 [Source:HGNC Symbol;Acc:HGNC:21301]	83,0435740051779	-0,533250984554861	0,247937546610863	0,00163970227719506	0,0224962562646518
ENSG00000235505	CASP4LP	caspase 4 like, pseudogene [Source:HGNC Symbol;Acc:HGNC:53657]	1189,63303783806	-0,530309103112433	0,245367684383799	0,00164056997902473	0,0224962562646518
ENSG00000259070	LINC00639	long intergenic non-protein coding RNA 639 [Source:HGNC Symbol;Acc:HGNC:27502]	245,064291463523	-0,607350276384921	0,403810939128895	0,00164061095410721	0,0224962562646518
ENSG00000279943	FLJ38576	uncharacterized LOC651430 [Source:NCBI gene (formerly Entrezgene);Acc:651430]	120,958018786793	-0,549137116068505	0,262676123533262	0,00164308571677664	0,0225170686754539
ENSG00000170634	ACYP2	acylphosphatase 2 [Source:HGNC Symbol;Acc:HGNC:180]	499,582641261885	-0,374314073541119	0,138920082125885	0,00164843363912498	0,02255095553989
ENSG00000171443	ZNF524	zinc finger protein 524 [Source:HGNC Symbol;Acc:HGNC:28322]	616,361133949739	-0,491536869114189	0,213925146239389	0,00165261543421926	0,0225819054397091
ENSG00000162385	MAGOH	mago homolog, exon junction complex subunit [Source:HGNC Symbol;Acc:HGNC:6815]	1158,13088898344	-0,404457135079459	0,155774720538151	0,00166729074608814	0,0227164743806913
ENSG00000168672	LRATD2	LRAT domain containing 2 [Source:HGNC Symbol;Acc:HGNC:24166]	690,554757438627	-0,420973521207138	0,165662290820125	0,00166928400573464	0,0227284499354621
ENSG00000254505	CHMP4A	charged multivesicular body protein 4A [Source:HGNC Symbol;Acc:HGNC:20274]	982,678214530941	-0,422730980058791	0,166900469946769	0,00167986347446014	0,0228480852913567
ENSG00000196214	ZNF766	zinc finger protein 766 [Source:HGNC Symbol;Acc:HGNC:28063]	1573,69298510316	-0,322235496663783	0,114074361000016	0,00169066659833997	0,0229817360248061
ENSG00000161970	RPL26	ribosomal protein L26 [Source:HGNC Symbol;Acc:HGNC:10327]	94165,7368489206	-0,602668849911754	0,405002641453498	0,00169968828271564	0,0230910307692257
ENSG00000180596	H2BC4	H2B clustered histone 4 [Source:HGNC Symbol;Acc:HGNC:4757]	7305,1319234397	-0,493486396901632	0,216580517696581	0,00170182364287088	0,0231066995480392
ENSG00000167985	SDHAF2	succinate dehydrogenase complex assembly factor 2 [Source:HGNC Symbol;Acc:HGNC:26034]	1341,6929490205	-0,335480350534417	0,120263327570298	0,00170514574347443	0,0231251177774947
ENSG00000188026	RILPL1	Rab interacting lysosomal protein like 1 [Source:HGNC Symbol;Acc:HGNC:26814]	283,656855951401	-0,484080285785063	0,209410150875523	0,00170443069035674	0,0231251177774947
ENSG00000103148	NPRL3	NPR3 like, GATOR1 complex subunit [Source:HGNC Symbol;Acc:HGNC:14124]	3062,30745880343	-0,607549349112151	0,395260400656787	0,00171486762818764	0,0232034705527631
ENSG00000255760	LINC02422	long intergenic non-protein coding RNA 2422 [Source:HGNC Symbol;Acc:HGNC:53352]	141,865755723894	-0,482525020893536	0,208555031180278	0,00171922193013738	0,0232490184000761
ENSG00000259736	CRTC3-AS1	CRTC3 antisense RNA 1 [Source:HGNC Symbol;Acc:HGNC:51433]	31,421683177059	-0,573019850650573	0,291485136733187	0,0017342375024054	0,0233982846511463
ENSG00000285839	None	novel transcript	692,954444361317	-0,330842395188305	0,118347517422874	0,00173392572837342	0,0233982846511463
ENSG00000237359	None	novel transcript	315,242025271631	-0,596121277337546	0,324394649620659	0,00175198434488598	0,0235566809343812
ENSG00000275004	ZNF280B	zinc finger protein 280B [Source:HGNC Symbol;Acc:HGNC:23022]	59,7685000588394	-0,533226041344138	0,251469146985659	0,00175330176815646	0,0235609312419883
ENSG00000213719	CLIC1	chloride intracellular channel 1 [Source:HGNC Symbol;Acc:HGNC:2062]	2630,05973602918	-0,512370312475789	0,233256343545989	0,0017569952602348	0,0235836271952794
ENSG00000283103	None	novel transcript, antisense to ERVK3-1	53,9366165475814	-0,607574007205032	0,350515689220882	0,00175622202364499	0,0235836271952794
ENSG00000273142	LINC02604	long intergenic non-protein coding RNA 2604 [Source:HGNC Symbol;Acc:HGNC:53972]	22,8357967762934	-0,607225410336721	0,350940673814097	0,00176586617092181	0,023662204442933
ENSG00000273783	GTF2A1-AS1	GTF2A1 antisense RNA 1 [Source:HGNC Symbol;Acc:HGNC:56195]	37,237453976248	-0,502583061422629	0,225588842897798	0,00177498070739541	0,02375727875143
ENSG00000123219	CENPK	centromere protein K [Source:HGNC Symbol;Acc:HGNC:29479]	2051,23558947912	-0,608837476896765	0,369381680087167	0,00179156340777404	0,0239243275987017
ENSG00000152944	MED21	mediator complex subunit 21 [Source:HGNC Symbol;Acc:HGNC:11473]	1608,48943673142	-0,344643787074735	0,125379240832115	0,00179254524252066	0,0239243275987017
ENSG00000234608	MAPKAPK5-AS1	MAPKAPK5 antisense RNA 1 [Source:HGNC Symbol;Acc:HGNC:24091]	449,85586734788	-0,497333197896613	0,222152094801125	0,00180970178423989	0,0240850016873103
ENSG00000141854	MISP3	MISP family member 3 [Source:HGNC Symbol;Acc:HGNC:26963]	126,460005274232	-0,456699728065905	0,191527919041079	0,00181364735157836	0,024113813140226
ENSG00000052723	SIKE1	suppressor of IKBKE 1 [Source:HGNC Symbol;Acc:HGNC:26119]	2360,22802549219	-0,369854946184243	0,138356339028859	0,00181725520226785	0,0241309339217621
ENSG00000176731	RBIS	ribosomal biogenesis factor [Source:HGNC Symbol;Acc:HGNC:32235]	3082,64485036365	-0,604158854405244	0,349460445654507	0,00182065695710109	0,0241624693742744
ENSG00000185088	RPS27L	ribosomal protein S27 like [Source:HGNC Symbol;Acc:HGNC:18476]	2905,74553129051	-0,603789135845706	0,348563740725484	0,00182274199114778	0,0241678941628487
ENSG00000162642	C1orf52	chromosome 1 open reading frame 52 [Source:HGNC Symbol;Acc:HGNC:24871]	1172,9528858087	-0,281268267795424	0,0974386023233842	0,00182951916987581	0,0241935454161668
ENSG00000176340	COX8A	cytochrome c oxidase subunit 8A [Source:HGNC Symbol;Acc:HGNC:2294]	2809,88048395592	-0,490076155317502	0,216814149600745	0,00183019595583412	0,0241935454161668
ENSG00000241361	SLC25A24P1	SLC25A24 pseudogene 1 [Source:HGNC Symbol;Acc:HGNC:48933]	12,8180772152117	-0,348159871674524	0,684875372027735	0,00182779100329575	0,0241935454161668
ENSG00000248455	LINC02217	long intergenic non-protein coding RNA 2217 [Source:HGNC Symbol;Acc:HGNC:53084]	57,7259557816624	-0,595373168353996	0,403703641732579	0,00183234199542439	0,0242083139541471
ENSG00000147684	NDUFB9	NADH:ubiquinone oxidoreductase subunit B9 [Source:HGNC Symbol;Acc:HGNC:7704]	2217,60861061152	-0,458327302609934	0,193066445062648	0,00183526500916371	0,0242333252893502
ENSG00000135045	C9orf40	chromosome 9 open reading frame 40 [Source:HGNC Symbol;Acc:HGNC:23433]	526,445467044217	-0,420880757838822	0,16804200573328	0,0018401319379557	0,0242839621425113
ENSG00000163737	PF4	platelet factor 4 [Source:HGNC Symbol;Acc:HGNC:8861]	7775,31031048193	-0,59707157335805	0,334513049071999	0,00185017084557516	0,0244027578455064
ENSG00000144395	CCDC150	coiled-coil domain containing 150 [Source:HGNC Symbol;Acc:HGNC:26834]	81,1478622530791	-0,596015557697892	0,332683035747231	0,00185441414946507	0,0244366933558841
ENSG00000145425	RPS3A	ribosomal protein S3A [Source:HGNC Symbol;Acc:HGNC:10421]	105918,34381254	-0,602539416174939	0,38706483510847	0,00186065114143248	0,0244723987467335
ENSG00000286098	None	novel protein	693,447300973818	-0,433944391351889	0,176893859228109	0,0018698377227603	0,0245657630466498
ENSG00000198088	NUP62CL	nucleoporin 62 C-terminal like [Source:HGNC Symbol;Acc:HGNC:25960]	177,506846233729	-0,603868188490721	0,360430881979672	0,00187745786570782	0,0246396510369362
ENSG00000278558	TMEM191B	transmembrane protein 191B [Source:HGNC Symbol;Acc:HGNC:33600]	22,4824083704423	-0,459631494648325	0,477651691229175	0,00187864997305606	0,0246396510369362
ENSG00000277157	H4C4	H4 clustered histone 4 [Source:HGNC Symbol;Acc:HGNC:4782]	1516,89709285185	-0,602653417930341	0,354768998996885	0,00188182915036522	0,0246544765635265
ENSG00000139233	LLPH	LLP homolog, long-term synaptic facilitation factor [Source:HGNC Symbol;Acc:HGNC:28229]	1298,50111311303	-0,38096513703248	0,145061598583616	0,00188611572408531	0,0246850545494689
ENSG00000165506	DNAAF2	dynein axonemal assembly factor 2 [Source:HGNC Symbol;Acc:HGNC:20188]	318,328445644911	-0,368385398282429	0,13826636180577	0,00188626128686549	0,0246850545494689
ENSG00000104886	PLEKHJ1	pleckstrin homology domain containing J1 [Source:HGNC Symbol;Acc:HGNC:18211]	967,731355559087	-0,408792757987381	0,161243609622228	0,00189125268833889	0,0247366179858888
ENSG00000111799	COL12A1	collagen type XII alpha 1 chain [Source:HGNC Symbol;Acc:HGNC:2188]	5,1826944810233	-0,484316561576201	0,464326617135416	0,00189368622326289	0,0247446497038218
ENSG00000132541	RIDA	reactive intermediate imine deaminase A homolog [Source:HGNC Symbol;Acc:HGNC:16897]	316,374253277575	-0,398667632648355	0,15539055293107	0,0019077632294657	0,0248556692475001
ENSG00000205111	CDKL4	cyclin dependent kinase like 4 [Source:HGNC Symbol;Acc:HGNC:19287]	10,368591932589	-0,592166501324243	0,402088701263265	0,00190711769535408	0,0248556692475001
ENSG00000255364	SMILR	smooth muscle induced lncRNA, enhancer of proliferation [Source:HGNC Symbol;Acc:HGNC:51825]	12,9313893305027	-0,601671847782542	0,381018927406457	0,00190880553889642	0,0248556692475001
ENSG00000114902	SPCS1	signal peptidase complex subunit 1 [Source:HGNC Symbol;Acc:HGNC:23401]	1929,75523356263	-0,397759001765728	0,154895164147157	0,00191102543040971	0,0248708121557193
ENSG00000166855	CLPX	caseinolytic mitochondrial matrix peptidase chaperone subunit X [Source:HGNC Symbol;Acc:HGNC:2088]	2431,11913790902	-0,433856164963025	0,177640625259258	0,00192390199141536	0,025001123398145
ENSG00000186185	KIF18B	kinesin family member 18B [Source:HGNC Symbol;Acc:HGNC:27102]	108,080881593129	-0,593652569638383	0,334047184353213	0,00192422585950024	0,025001123398145
ENSG00000223855	PDGFA-DT	PDGFA divergent transcript [Source:HGNC Symbol;Acc:HGNC:55865]	95,2945912399955	-0,600915166111287	0,357464453476727	0,00193062118916214	0,0250329521814787
ENSG00000260278	BMP2K-DT	BMP2K divergent transcript [Source:HGNC Symbol;Acc:HGNC:55396]	24,6636882153387	-0,571707484657123	0,299098914145045	0,0019278641866715	0,0250329521814787
ENSG00000286905	None	novel protein	77,3858674486406	-0,489201898816456	0,218335425262866	0,00193199494949279	0,0250329521814787
ENSG00000287899	None	novel transcript	14,5268499876645	-0,568533207935886	0,422765484054255	0,00193194535026844	0,0250329521814787
ENSG00000132670	PTPRA	protein tyrosine phosphatase receptor type A [Source:HGNC Symbol;Acc:HGNC:9664]	8452,86390436604	-0,586626957613575	0,321732450294432	0,00193898536102651	0,0250600689526225
ENSG00000133983	COX16	cytochrome c oxidase assembly factor COX16 [Source:HGNC Symbol;Acc:HGNC:20213]	1076,0797632827	-0,532449082338224	0,256385152474889	0,00193777533168382	0,0250600689526225
ENSG00000234327	ZNF232-AS1	ZNF232 antisense RNA 1 [Source:HGNC Symbol;Acc:HGNC:40623]	152,740797717252	-0,592783668337153	0,333273898569651	0,00193632805014964	0,0250600689526225
ENSG00000198162	MAN1A2	mannosidase alpha class 1A member 2 [Source:HGNC Symbol;Acc:HGNC:6822]	15588,9122673424	-0,489367648099463	0,218750165614199	0,00194508041971508	0,0250919639670482
ENSG00000100629	CEP128	centrosomal protein 128 [Source:HGNC Symbol;Acc:HGNC:20359]	1584,1147470018	-0,497344159367748	0,225381880727866	0,00194949449276879	0,0251213611253284
ENSG00000215915	ATAD3C	ATPase family AAA domain containing 3C [Source:HGNC Symbol;Acc:HGNC:32151]	14,6527676375159	-0,569836013973078	0,420967198839309	0,0019510293513442	0,0251273785643837
ENSG00000135211	TMEM60	transmembrane protein 60 [Source:HGNC Symbol;Acc:HGNC:21754]	622,101535238575	-0,446698118497233	0,186839649898954	0,0019526199999917	0,0251341075491273
ENSG00000271860	None	novel transcript	5,47358327499092	-0,523795041649897	0,444846132324	0,00195910159079968	0,0251899783778778
ENSG00000163519	TRAT1	T cell receptor associated transmembrane adaptor 1 [Source:HGNC Symbol;Acc:HGNC:30698]	3233,71460925799	-0,359073040116626	0,134134540077279	0,00196505121837097	0,0252526789559088
ENSG00000204272	NBDY	negative regulator of P-body association [Source:HGNC Symbol;Acc:HGNC:50713]	711,243358306462	-0,40446493654837	0,159557400389014	0,00196724942191115	0,0252671282191973
ENSG00000155008	APOOL	apolipoprotein O like [Source:HGNC Symbol;Acc:HGNC:24009]	470,055623067537	-0,486141784056889	0,217240693209434	0,00199679174434494	0,0255628453451776
ENSG00000146250	PRSS35	serine protease 35 [Source:HGNC Symbol;Acc:HGNC:21387]	34,4264541762132	-0,52392220440641	0,443072732310157	0,00200648660769648	0,0256729906901023
ENSG00000182628	SKA2	spindle and kinetochore associated complex subunit 2 [Source:HGNC Symbol;Acc:HGNC:28006]	831,022239812409	-0,405840980139387	0,16094771812815	0,00201330059442424	0,0257461755363057
ENSG00000092020	PPP2R3C	protein phosphatase 2 regulatory subunit B''gamma [Source:HGNC Symbol;Acc:HGNC:17485]	2799,07461743652	-0,387007527766349	0,14984167852564	0,00201669995514811	0,0257476668174905
ENSG00000110536	PTPMT1	protein tyrosine phosphatase mitochondrial 1 [Source:HGNC Symbol;Acc:HGNC:26965]	767,362719750786	-0,453662217135025	0,1928246490439	0,00201656820390137	0,0257476668174905
ENSG00000242616	GNG10	G protein subunit gamma 10 [Source:HGNC Symbol;Acc:HGNC:4402]	9142,45366346349	-0,581842140562363	0,318655475233324	0,00201455474967596	0,0257476668174905
ENSG00000269246	None	novel transcript	670,957814961465	-0,592840024283324	0,342222792990573	0,00202274188009089	0,0258108006716587
ENSG00000138085	ATRAID	all-trans retinoic acid induced differentiation factor [Source:HGNC Symbol;Acc:HGNC:24090]	1762,28423343077	-0,340102112878844	0,12511962823821	0,00202876842536712	0,0258680795610174
ENSG00000035115	SH3YL1	SH3 and SYLF domain containing 1 [Source:HGNC Symbol;Acc:HGNC:29546]	1915,67072836604	-0,323749895809343	0,117338095762373	0,00203365833098082	0,0258741470357207
ENSG00000143797	MBOAT2	membrane bound O-acyltransferase domain containing 2 [Source:HGNC Symbol;Acc:HGNC:25193]	6774,83247156388	-0,588946533117437	0,33384570540335	0,00203603468955638	0,0258741470357207
ENSG00000162929	SANBR	SANT and BTB domain regulator of CSR [Source:HGNC Symbol;Acc:HGNC:29387]	1138,41417883848	-0,568235263110463	0,299718199603999	0,00203622875178365	0,0258741470357207
ENSG00000204397	CARD16	caspase recruitment domain family member 16 [Source:HGNC Symbol;Acc:HGNC:33701]	8082,57225677801	-0,581260813548951	0,318833310506766	0,00203250836282965	0,0258741470357207
ENSG00000255046	None	novel transcript	14,2776401278253	-0,586574676975836	0,328851599476399	0,00203650320060156	0,0258741470357207
ENSG00000269194	None	novel transcript, antisense to FUZ	35,0993830493841	-0,583530908884332	0,322917068824241	0,00203446700668225	0,0258741470357207
ENSG00000170469	SPATA24	spermatogenesis associated 24 [Source:HGNC Symbol;Acc:HGNC:27322]	76,1193410064966	-0,460920838746229	0,198521101058825	0,0020389746223731	0,0258915665755203
ENSG00000229622	MTND5P2	MT-ND5 pseudogene 2 [Source:HGNC Symbol;Acc:HGNC:41919]	65,1056147229658	-0,487685797079676	0,219410853497327	0,00204090862949802	0,0259021467379117
ENSG00000180573	H2AC6	H2A clustered histone 6 [Source:HGNC Symbol;Acc:HGNC:4733]	8847,36823669867	-0,412314397969707	0,165344140974509	0,00204481473873137	0,0259377308907543
ENSG00000123685	BATF3	basic leucine zipper ATF-like transcription factor 3 [Source:HGNC Symbol;Acc:HGNC:28915]	100,839954881056	-0,589698590631953	0,336712482416921	0,00204788238748583	0,0259626468628996
ENSG00000197345	MRPL21	mitochondrial ribosomal protein L21 [Source:HGNC Symbol;Acc:HGNC:14479]	494,142665836618	-0,457540485551486	0,19626258653746	0,00205318753291135	0,026015887264084
ENSG00000164751	PEX2	peroxisomal biogenesis factor 2 [Source:HGNC Symbol;Acc:HGNC:9717]	2550,0645052513	-0,311944006853903	0,112205469382739	0,00207701567458194	0,0262471422249802
ENSG00000164615	CAMLG	calcium modulating ligand [Source:HGNC Symbol;Acc:HGNC:1471]	1451,81971482473	-0,460082290274575	0,198709061241839	0,0020864578118206	0,0263096222696451
ENSG00000177369	FLJ40194	uncharacterized FLJ40194 [Source:NCBI gene (formerly Entrezgene);Acc:124871]	47,4792563003921	-0,540350134221661	0,26898659320756	0,00208644410020178	0,0263096222696451
ENSG00000254911	SCARNA9	small Cajal body-specific RNA 9 [Source:HGNC Symbol;Acc:HGNC:32566]	10703,8364806711	-0,568186735165336	0,302089616421487	0,00208729797381322	0,0263096222696451
ENSG00000254929	None	novel transcript	547,98537700209	-0,532421711504628	0,260895210442171	0,00208866869526974	0,0263096222696451
ENSG00000272948	None	novel transcript, antisense to DSCR3	25,7070480899567	-0,578935752039987	0,318360325883895	0,00208688260507737	0,0263096222696451
ENSG00000075131	TIPIN	TIMELESS interacting protein [Source:HGNC Symbol;Acc:HGNC:30750]	287,766736087676	-0,509452346004194	0,239263413609144	0,00209473447487972	0,0263578086598502
ENSG00000171204	TMEM126B	transmembrane protein 126B [Source:HGNC Symbol;Acc:HGNC:30883]	1528,86740685449	-0,49642882355743	0,227940222998574	0,00209836681939454	0,0263753051604452
ENSG00000233016	SNHG7	small nucleolar RNA host gene 7 [Source:HGNC Symbol;Acc:HGNC:28254]	1308,12706029826	-0,48089336372735	0,215062148086226	0,00209831127024601	0,0263753051604452
ENSG00000122873	CISD1	CDGSH iron sulfur domain 1 [Source:HGNC Symbol;Acc:HGNC:30880]	547,621168428268	-0,389386660530674	0,152147394652606	0,00210489050323845	0,0264008920795313
ENSG00000141378	PTRH2	peptidyl-tRNA hydrolase 2 [Source:HGNC Symbol;Acc:HGNC:24265]	705,184910789805	-0,353689680328591	0,132561005760025	0,00210421623310381	0,0264008920795313
ENSG00000213189	BTF3L4P2	basic transcription factor 3 like 4 pseudogene 2 [Source:HGNC Symbol;Acc:HGNC:39646]	88,3767925821418	-0,587599793398404	0,337359756003425	0,00210709866821564	0,0264026451423558
ENSG00000120756	PLS1	plastin 1 [Source:HGNC Symbol;Acc:HGNC:9090]	92,0937165983936	-0,54907080633351	0,27974597307011	0,00212185846835541	0,0265429716961205
ENSG00000138709	LARP1B	La ribonucleoprotein 1B [Source:HGNC Symbol;Acc:HGNC:24704]	2651,94996251816	-0,574786124370082	0,314108708126553	0,00212999808583737	0,0266306349414205
ENSG00000034510	TMSB10	thymosin beta 10 [Source:HGNC Symbol;Acc:HGNC:11879]	59043,5111066253	-0,465898502975271	0,204009590977483	0,00213840328554953	0,0266931720472045
ENSG00000163808	KIF15	kinesin family member 15 [Source:HGNC Symbol;Acc:HGNC:17273]	593,235574492251	-0,587158073988313	0,340295767377363	0,00214657858708147	0,0267576769465987
ENSG00000278238	CKAP2-DT	CKAP2 divergent transcript [Source:HGNC Symbol;Acc:HGNC:56053]	61,599822652265	-0,545218326815149	0,276287335925412	0,00214698232363699	0,0267576769465987
ENSG00000166352	IFTAP	intraflagellar transport associated protein [Source:HGNC Symbol;Acc:HGNC:25142]	151,950565412678	-0,563136671974353	0,298189107828006	0,0021509404496459	0,0267928156591679
ENSG00000168899	VAMP5	vesicle associated membrane protein 5 [Source:HGNC Symbol;Acc:HGNC:12646]	509,62619673543	-0,506550428903364	0,238524470301089	0,00217295032781168	0,0269803116451638
ENSG00000218357	LINC01644	long intergenic non-protein coding RNA 1644 [Source:HGNC Symbol;Acc:HGNC:52431]	51,5804109405181	-0,565280943221402	0,414035275194461	0,00217631243104636	0,0269803116451638
ENSG00000171735	CAMTA1	calmodulin binding transcription activator 1 [Source:HGNC Symbol;Acc:HGNC:18806]	751,893507749915	-0,428673532948209	0,177786058227649	0,00218171313616856	0,0270330226930207
ENSG00000183726	TMEM50A	transmembrane protein 50A [Source:HGNC Symbol;Acc:HGNC:30590]	5254,39963839581	-0,370467172236455	0,142355257970451	0,00220143494075705	0,0272057584853011
ENSG00000112812	PRSS16	serine protease 16 [Source:HGNC Symbol;Acc:HGNC:9480]	10,1719390948903	-0,581746465691782	0,392944556282174	0,00221957793439142	0,0273724679225524
ENSG00000103202	NME4	NME/NM23 nucleoside diphosphate kinase 4 [Source:HGNC Symbol;Acc:HGNC:7852]	783,699675457845	-0,522207986222698	0,254509916222853	0,00222175618327712	0,0273849779950291
ENSG00000105677	TMEM147	transmembrane protein 147 [Source:HGNC Symbol;Acc:HGNC:30414]	689,666070464489	-0,429013548933107	0,178591144327325	0,00222467109763713	0,0274065502237706
ENSG00000101470	TNNC2	troponin C2, fast skeletal type [Source:HGNC Symbol;Acc:HGNC:11944]	69,2869581672868	-0,586971509812475	0,351084426476445	0,00223012213022075	0,0274593269095208
ENSG00000164978	NUDT2	nudix hydrolase 2 [Source:HGNC Symbol;Acc:HGNC:8049]	553,478632329844	-0,518583457544273	0,251353423336365	0,00223638364418123	0,0275076357279584
ENSG00000252712	SCARNA14	small Cajal body-specific RNA 14 [Source:HGNC Symbol;Acc:HGNC:32571]	9,12029703587015	-0,569005069571285	0,40758502872043	0,00224299713751536	0,0275745677354945
ENSG00000203724	C1orf53	chromosome 1 open reading frame 53 [Source:HGNC Symbol;Acc:HGNC:30003]	7,8513195762132	-0,544558585941234	0,424904081572422	0,00224883000489648	0,0276318381280492
ENSG00000286313	None	novel transcript, antisense to PDE7B	68,0653161348451	-0,541047291297642	0,275357058755755	0,00225814162164606	0,027717304307424
ENSG00000233476	EEF1A1P6	eukaryotic translation elongation factor 1 alpha 1 pseudogene 6 [Source:HGNC Symbol;Acc:HGNC:3201]	192,934498212518	-0,497922703136292	0,232919166558552	0,00226655549373853	0,0277193611058564
ENSG00000161179	YDJC	YdjC chitooligosaccharide deacetylase homolog [Source:HGNC Symbol;Acc:HGNC:27158]	413,884357265589	-0,380029920280702	0,148386232314316	0,00227111071593625	0,0277606416342753
ENSG00000149609	C20orf144	chromosome 20 open reading frame 144 [Source:HGNC Symbol;Acc:HGNC:16137]	17,9618807356279	-0,563906232739084	0,305267423555493	0,00228045829422328	0,02781709884037
ENSG00000204370	SDHD	succinate dehydrogenase complex subunit D [Source:HGNC Symbol;Acc:HGNC:10683]	3569,50800511292	-0,365403628403545	0,140266979789529	0,00227985741959253	0,02781709884037
ENSG00000203618	GP1BB	glycoprotein Ib platelet subunit beta [Source:HGNC Symbol;Acc:HGNC:4440]	395,139977181217	-0,585800591975666	0,357217906716577	0,0022856888464733	0,0278376079490253
ENSG00000237550	None	ribosomal protein L9 pseudogene 9	2151,41723310775	-0,518861159762025	0,436077707697351	0,00228458636742492	0,0278376079490253
ENSG00000266053	NDUFV2-AS1	NDUFV2 antisense RNA 1 [Source:HGNC Symbol;Acc:HGNC:50826]	229,119846444754	-0,385312614439342	0,151578551762971	0,00228397281635372	0,0278376079490253
ENSG00000169021	UQCRFS1	ubiquinol-cytochrome c reductase, Rieske iron-sulfur polypeptide 1 [Source:HGNC Symbol;Acc:HGNC:12587]	1998,68035732646	-0,410714328632974	0,167299060169141	0,00229295987585136	0,0278972832878917
ENSG00000111832	RWDD1	RWD domain containing 1 [Source:HGNC Symbol;Acc:HGNC:20993]	1061,79334615731	-0,465177320298488	0,206135714064545	0,00229464709848112	0,0279033830631838
ENSG00000276422	None	novel transcript	90,0555937210866	-0,556873375771681	0,415333027502639	0,00229614251181908	0,0279071453011895
ENSG00000100181	TPTEP1	TPTE pseudogene 1 [Source:HGNC Symbol;Acc:HGNC:43648]	308,039895152323	-0,579413509693514	0,38972596092349	0,0023073387498971	0,0280287458880118
ENSG00000182359	KBTBD3	kelch repeat and BTB domain containing 3 [Source:HGNC Symbol;Acc:HGNC:22934]	504,531366351022	-0,431732767458556	0,181622227916508	0,00231145201201734	0,0280642238610774
ENSG00000217643	PTGES3P2	prostaglandin E synthase 3 pseudogene 2 [Source:HGNC Symbol;Acc:HGNC:43822]	30,8493978178092	-0,582071751214583	0,344559142650759	0,00231637490073395	0,0280660666396858
ENSG00000230510	PPP5D1P	PPP5 tetratricopeptide repeat domain containing 1, pseudogene [Source:HGNC Symbol;Acc:HGNC:44209]	37,8301691329381	-0,518212362131171	0,253041172557984	0,0023155086284423	0,0280660666396858
ENSG00000162594	IL23R	interleukin 23 receptor [Source:HGNC Symbol;Acc:HGNC:19100]	124,66430614202	-0,564850841806966	0,407431236562129	0,00232665322781222	0,0281760939014007
ENSG00000171135	JAGN1	jagunal homolog 1 [Source:HGNC Symbol;Acc:HGNC:26926]	613,133708876638	-0,368601067660927	0,142463923462357	0,00233033264530922	0,0282061353622047
ENSG00000101132	PFDN4	prefoldin subunit 4 [Source:HGNC Symbol;Acc:HGNC:8868]	1183,44200037049	-0,583328776272281	0,370548824152534	0,00235020014158122	0,0283590817084134
ENSG00000158711	ELK4	ETS transcription factor ELK4 [Source:HGNC Symbol;Acc:HGNC:3326]	7046,57324168355	-0,366098599290567	0,14124343052672	0,00234954756847734	0,0283590817084134
ENSG00000189266	PNRC2	proline rich nuclear receptor coactivator 2 [Source:HGNC Symbol;Acc:HGNC:23158]	8810,07764783587	-0,209232617267602	0,0716212967245849	0,00234998203386088	0,0283590817084134
ENSG00000249258	None	novel transcript	13,6899144476389	-0,583162919214468	0,357853631115231	0,00235547457421157	0,028393604882786
ENSG00000240652	None	ribosomal protein, large, P2 (RPLP2) pseudogene	18,4737298112362	-0,583349643253018	0,363061019461653	0,00235832098574589	0,028413360365899
ENSG00000163322	ABRAXAS1	abraxas 1, BRCA1 A complex subunit [Source:HGNC Symbol;Acc:HGNC:25829]	1137,75510675018	-0,429506755809648	0,180713373703105	0,002360301831317	0,0284197354559412
ENSG00000232956	SNHG15	small nucleolar RNA host gene 15 [Source:HGNC Symbol;Acc:HGNC:27797]	807,222835703682	-0,415228417874996	0,171071390581637	0,00236384355034588	0,0284362161245595
ENSG00000184678	H2BC21	H2B clustered histone 21 [Source:HGNC Symbol;Acc:HGNC:4760]	6765,93913855312	-0,487967367971782	0,226261854998166	0,00236669818834083	0,0284560083656923
ENSG00000198836	OPA1	OPA1 mitochondrial dynamin like GTPase [Source:HGNC Symbol;Acc:HGNC:8140]	8149,64589046043	-0,513875563639136	0,250230276394343	0,00237301285239348	0,0285128230735279
ENSG00000244734	HBB	hemoglobin subunit beta [Source:HGNC Symbol;Acc:HGNC:4827]	36060485,6539409	-0,579820028491381	0,344012610951954	0,00237384702086872	0,0285128230735279
ENSG00000028839	TBPL1	TATA-box binding protein like 1 [Source:HGNC Symbol;Acc:HGNC:11589]	1774,73637875731	-0,358071154951093	0,137102758956793	0,00237767847478556	0,028515175592102
ENSG00000261202	TNRC6B-DT	TNRC6B divergent transcript [Source:HGNC Symbol;Acc:HGNC:55373]	23,3044417773583	-0,499687904923316	0,237004614476431	0,00238119866611672	0,0285428449382202
ENSG00000286293	None	novel transcript	10,561012937934	-0,557895043225904	0,410871421407607	0,00238567643822665	0,0285760718443668
ENSG00000178096	BOLA1	bolA family member 1 [Source:HGNC Symbol;Acc:HGNC:24263]	236,612480167619	-0,407270856107245	0,166186293313933	0,00239063211140385	0,0286121940901997
ENSG00000285508	MKKS	MKKS centrosomal shuttling protein [Source:NCBI gene (formerly Entrezgene);Acc:8195]	29,8959871107415	-0,344456030463635	0,562011589782751	0,00239778334007058	0,0286831936918458
ENSG00000136897	MRPL50	mitochondrial ribosomal protein L50 [Source:HGNC Symbol;Acc:HGNC:16654]	1637,19525880982	-0,406716505606775	0,165928544831376	0,00239960038384587	0,028690344020271
ENSG00000100526	CDKN3	cyclin dependent kinase inhibitor 3 [Source:HGNC Symbol;Acc:HGNC:1791]	223,455555162226	-0,58153353591655	0,364805625999683	0,00240499473804876	0,0287110736612316
ENSG00000259003	None	novel transcript	40,6188790367325	-0,55459421480305	0,29782630687118	0,00241240920555411	0,0287318321332828
ENSG00000197006	METTL9	methyltransferase like 9 [Source:HGNC Symbol;Acc:HGNC:24586]	5168,66911774076	-0,331861166598953	0,123870854284105	0,00241614727591452	0,0287566744573944
ENSG00000198270	TMEM116	transmembrane protein 116 [Source:HGNC Symbol;Acc:HGNC:25084]	1034,58149290201	-0,422588721206459	0,176687195100248	0,00241959356312457	0,0287685884488737
ENSG00000112208	BAG2	BAG cochaperone 2 [Source:HGNC Symbol;Acc:HGNC:938]	552,441495836528	-0,431611894980848	0,182987135022586	0,00242161768144807	0,0287781131537743
ENSG00000267302	RNFT1-DT	RNFT1 divergent transcript [Source:HGNC Symbol;Acc:HGNC:51346]	17,1961817069413	-0,566636057840939	0,317373215569401	0,0024276952515819	0,0288357744925401
ENSG00000136888	ATP6V1G1	ATPase H+ transporting V1 subunit G1 [Source:HGNC Symbol;Acc:HGNC:864]	5999,82357747557	-0,396994645906685	0,160305278473658	0,00245017407522479	0,0290587681401408
ENSG00000169599	NFU1	NFU1 iron-sulfur cluster scaffold [Source:HGNC Symbol;Acc:HGNC:16287]	623,727871484993	-0,371141678035296	0,144963915510922	0,0024550689132354	0,0290874982519784
ENSG00000251660	None	novel transcript	62,1675275541949	-0,578544413661816	0,373300376668262	0,0024602206161525	0,0291338656759277
ENSG00000130598	TNNI2	troponin I2, fast skeletal type [Source:HGNC Symbol;Acc:HGNC:11946]	319,902634281743	-0,546381070990151	0,289395875392456	0,00247849457292489	0,0292765950305836
ENSG00000196284	SUPT3H	SPT3 homolog, SAGA and STAGA complex component [Source:HGNC Symbol;Acc:HGNC:11466]	1225,20237397296	-0,535829773172916	0,2766707834775	0,00248510016191097	0,0293398930304893
ENSG00000117118	SDHB	succinate dehydrogenase complex iron sulfur subunit B [Source:HGNC Symbol;Acc:HGNC:10681]	2729,48216215199	-0,428103012105914	0,181496315359167	0,00249893099469969	0,0294359847422896
ENSG00000111261	MANSC1	MANSC domain containing 1 [Source:HGNC Symbol;Acc:HGNC:25505]	610,253249475906	-0,522715021782051	0,262698776468283	0,00250715250788771	0,0294819083011483
ENSG00000141194	OR4D1	olfactory receptor family 4 subfamily D member 1 [Source:HGNC Symbol;Acc:HGNC:8293]	117,603339231845	-0,466874115771764	0,211151160107479	0,00251345095554848	0,02951455770417
ENSG00000153044	CENPH	centromere protein H [Source:HGNC Symbol;Acc:HGNC:17268]	446,067768947167	-0,572761846303035	0,337164753452741	0,00251567376740605	0,0295228938765292
ENSG00000253982	CLN8-AS1	CLN8 antisense RNA 1 [Source:HGNC Symbol;Acc:HGNC:55523]	539,015796930382	-0,5452146945859	0,289366619742318	0,00251925275335714	0,0295228938765292
ENSG00000187109	NAP1L1	nucleosome assembly protein 1 like 1 [Source:HGNC Symbol;Acc:HGNC:7637]	12264,9734450673	-0,328118102062223	0,122737754879341	0,00252558910228799	0,0295510251500927
ENSG00000114956	DGUOK	deoxyguanosine kinase [Source:HGNC Symbol;Acc:HGNC:2858]	1191,32814522486	-0,313804136476551	0,115883192581992	0,00253453810343178	0,0295822874265438
ENSG00000272247	None	novel transcript, antisense to MFSD1	11,9551896708607	-0,576653849968481	0,366081004428675	0,00253263914750456	0,0295822874265438
ENSG00000285215	None	novel pseudogene, similar to phosphodiesterase 4D interacting protein PDE4DIP	122,78309883055	-0,517326665485571	0,257747480902236	0,0025345470230307	0,0295822874265438
ENSG00000048462	TNFRSF17	TNF receptor superfamily member 17 [Source:HGNC Symbol;Acc:HGNC:11913]	148,64519815612	-0,571744029726661	0,384697358995032	0,0025430170946509	0,0296664314512324
ENSG00000164898	FMC1	formation of mitochondrial complex V assembly factor 1 homolog [Source:HGNC Symbol;Acc:HGNC:26946]	267,498058374741	-0,460689777508323	0,206686778929703	0,0025472526833455	0,0296965051313259
ENSG00000251517	None	novel transcript	5,18251223608507	-0,418288522048428	0,468616332280867	0,00255710789588886	0,0297865093021113
ENSG00000211972	IGHV3-66	immunoglobulin heavy variable 3-66 [Source:HGNC Symbol;Acc:HGNC:5619]	6,02643378035033	-0,293001650577252	0,889631502462215	0,00256310178940547	0,0298120539321358
ENSG00000286848	None	novel transcript	5,17330586671943	-0,431130482508009	0,462057164752983	0,00256256373930951	0,0298120539321358
ENSG00000087586	AURKA	aurora kinase A [Source:HGNC Symbol;Acc:HGNC:11393]	771,10203042791	-0,575541048775632	0,361384509551452	0,00256643984317402	0,0298246792571578
ENSG00000078808	SDF4	stromal cell derived factor 4 [Source:HGNC Symbol;Acc:HGNC:24188]	2318,75596336914	-0,343891351142729	0,131098362108919	0,00257970995275129	0,0299607972301273
ENSG00000180992	MRPL14	mitochondrial ribosomal protein L14 [Source:HGNC Symbol;Acc:HGNC:14279]	608,515483691689	-0,418086025944083	0,175518331224297	0,0025811803685216	0,0299630853829863
ENSG00000271797	None	novel transcript, antisense to PGGT1B	19,3224255953893	-0,538027202457306	0,282524394639507	0,00258534155959739	0,0299965911722517
ENSG00000286562	None	novel transcript	17,1309616766805	-0,562176938671795	0,319162650863357	0,00260228878669121	0,0301783416219045
ENSG00000254531	FLJ20021	uncharacterized LOC90024 [Source:NCBI gene (formerly Entrezgene);Acc:90024]	133,008169494303	-0,535337223367314	0,280547256354375	0,00262677346436716	0,0304173128034249
ENSG00000162191	UBXN1	UBX domain protein 1 [Source:HGNC Symbol;Acc:HGNC:18402]	3543,47548207196	-0,406027531926056	0,167982496531528	0,00263308515862111	0,0304604197553366
ENSG00000104218	CSPP1	centrosome and spindle pole associated protein 1 [Source:HGNC Symbol;Acc:HGNC:26193]	2115,3219114803	-0,470743889874841	0,216425057324484	0,00263704158566437	0,0304911982853477
ENSG00000153048	CARHSP1	calcium regulated heat stable protein 1 [Source:HGNC Symbol;Acc:HGNC:17150]	1602,80658356777	-0,449844599563033	0,19959704934005	0,00264689003796953	0,0305900405665143
ENSG00000271452	None	novel transcript, sense intronic to MRPL19	18,6986021626327	-0,552346666138604	0,304803904131285	0,0026533951752253	0,0306501661625191
ENSG00000100941	PNN	pinin, desmosome associated protein [Source:HGNC Symbol;Acc:HGNC:9162]	6933,23354876704	-0,472080771061242	0,218258802506758	0,00267849506753047	0,0308035671726416
ENSG00000124562	SNRPC	small nuclear ribonucleoprotein polypeptide C [Source:HGNC Symbol;Acc:HGNC:11157]	1169,85158887748	-0,442779669183441	0,194492126360473	0,0026715123703625	0,0308035671726416
ENSG00000203814	H2BC18	H2B clustered histone 18 [Source:HGNC Symbol;Acc:HGNC:24700]	4656,54300467982	-0,48930805741128	0,233519790732947	0,00267596490161426	0,0308035671726416
ENSG00000246560	UBE2D3-AS1	UBE2D3 antisense RNA 1 [Source:HGNC Symbol;Acc:HGNC:54095]	44,9513485680253	-0,524756706368066	0,269554996509358	0,00267646868970802	0,0308035671726416
ENSG00000251503	CENPS-CORT	CENPS-CORT readthrough [Source:HGNC Symbol;Acc:HGNC:38843]	48,9635031024104	-0,548354787918179	0,299701054682228	0,00267631361955097	0,0308035671726416
ENSG00000257595	LINC02356	long intergenic non-protein coding RNA 2356 [Source:HGNC Symbol;Acc:HGNC:53278]	16,8371573559453	-0,571585565733629	0,355136575909824	0,0026709194965258	0,0308035671726416
ENSG00000258731	DDHD1-DT	DDHD1 divergent transcript [Source:HGNC Symbol;Acc:HGNC:55441]	90,4358757273425	-0,507724523790365	0,251299880704692	0,00267548359761858	0,0308035671726416
ENSG00000140307	GTF2A2	general transcription factor IIA subunit 2 [Source:HGNC Symbol;Acc:HGNC:4647]	1172,47644931615	-0,329519448211206	0,124431635642742	0,00268410120521185	0,0308383307415209
ENSG00000154114	TBCEL	tubulin folding cofactor E like [Source:HGNC Symbol;Acc:HGNC:28115]	5445,27205688064	-0,531284074899548	0,27756698982722	0,00268968205999747	0,0308873688978724
ENSG00000149743	TRPT1	tRNA phosphotransferase 1 [Source:HGNC Symbol;Acc:HGNC:20316]	481,731299403352	-0,427780973946327	0,183783902740583	0,00270410221724413	0,0310075658731746
ENSG00000107872	FBXL15	F-box and leucine rich repeat protein 15 [Source:HGNC Symbol;Acc:HGNC:28155]	246,017363047964	-0,422378001008373	0,180039015403077	0,00271406172778336	0,0310310361782033
ENSG00000127445	PIN1	peptidylprolyl cis/trans isomerase, NIMA-interacting 1 [Source:HGNC Symbol;Acc:HGNC:8988]	1313,38574571206	-0,38503959375251	0,155363470180678	0,00270765723581143	0,0310310361782033
ENSG00000173889	PHC3	polyhomeotic homolog 3 [Source:HGNC Symbol;Acc:HGNC:15682]	16537,179629265	-0,523132316827452	0,268727736644611	0,0027135402776848	0,0310310361782033
ENSG00000177971	IMP3	IMP U3 small nucleolar ribonucleoprotein 3 [Source:HGNC Symbol;Acc:HGNC:14497]	1203,66391411801	-0,376721252449687	0,150374452615046	0,00271117660824336	0,0310310361782033
ENSG00000245556	SCAMP1-AS1	SCAMP1 antisense RNA 1 [Source:HGNC Symbol;Acc:HGNC:50544]	560,98760792292	-0,41392225808181	0,174128338587974	0,00271207214104726	0,0310310361782033
ENSG00000081041	CXCL2	C-X-C motif chemokine ligand 2 [Source:HGNC Symbol;Acc:HGNC:4603]	17,6690347357869	-0,562726137401318	0,327529222079604	0,0027161059625244	0,0310393265168524
ENSG00000181163	NPM1	nucleophosmin 1 [Source:HGNC Symbol;Acc:HGNC:7910]	14349,6612823598	-0,379347604886892	0,151999977453423	0,00271789383973321	0,0310446806062731
ENSG00000186010	NDUFA13	NADH:ubiquinone oxidoreductase subunit A13 [Source:HGNC Symbol;Acc:HGNC:17194]	2969,57859800567	-0,428502247696237	0,184592842923415	0,00272790655563052	0,0311288269902939
ENSG00000187024	PTRH1	peptidyl-tRNA hydrolase 1 homolog [Source:HGNC Symbol;Acc:HGNC:27039]	102,015817290497	-0,466716426397647	0,214650164253541	0,00273662236061728	0,0312131479133905
ENSG00000183155	RABIF	RAB interacting factor [Source:HGNC Symbol;Acc:HGNC:9797]	807,55967087899	-0,271259151757699	0,0977938841672194	0,00273796678115754	0,0312133519189132
ENSG00000087206	UIMC1	ubiquitin interaction motif containing 1 [Source:HGNC Symbol;Acc:HGNC:30298]	5009,96601974093	-0,412623862852864	0,173560951807706	0,00274179066190403	0,0312418083654246
ENSG00000109475	RPL34	ribosomal protein L34 [Source:HGNC Symbol;Acc:HGNC:10340]	47401,7122258168	-0,556154450373933	0,396170883651008	0,00275185362149241	0,0312807322288485
ENSG00000155970	MICU3	mitochondrial calcium uptake family member 3 [Source:HGNC Symbol;Acc:HGNC:27820]	286,252957952589	-0,515434012166778	0,261483579116744	0,00276345260316523	0,0313822585677982
ENSG00000184508	HDDC3	HD domain containing 3 [Source:HGNC Symbol;Acc:HGNC:30522]	615,610476422318	-0,379731652368284	0,152680621544231	0,00277065526593737	0,0314034289053499
ENSG00000198783	ZNF830	zinc finger protein 830 [Source:HGNC Symbol;Acc:HGNC:28291]	1458,44330811613	-0,35152215561229	0,136499151123546	0,0027706189406696	0,0314034289053499
ENSG00000183161	FANCF	FA complementation group F [Source:HGNC Symbol;Acc:HGNC:3587]	918,36184936128	-0,288962850725939	0,105728952940696	0,00277767109857961	0,0314526472327133
ENSG00000269038	SF1-DT	SF1 divergent transcript [Source:HGNC Symbol;Acc:HGNC:55278]	69,211211574921	-0,53711363842245	0,288017166565577	0,00278669079622614	0,0315396029029346
ENSG00000109775	UFSP2	UFM1 specific peptidase 2 [Source:HGNC Symbol;Acc:HGNC:25640]	792,961685497474	-0,277928295298113	0,100919052231134	0,00279348535721614	0,031593895607827
ENSG00000134809	TIMM10	translocase of inner mitochondrial membrane 10 [Source:HGNC Symbol;Acc:HGNC:11814]	595,751376263994	-0,498572493265226	0,245048148789269	0,00280899867695948	0,0317005941817057
ENSG00000137601	NEK1	NIMA related kinase 1 [Source:HGNC Symbol;Acc:HGNC:7744]	2760,45070598469	-0,505145263695543	0,251859875270341	0,00281692559512105	0,0317595875674165
ENSG00000076650	GPATCH1	G-patch domain containing 1 [Source:HGNC Symbol;Acc:HGNC:24658]	959,944889287574	-0,467941721924922	0,217090165277469	0,00282374708997509	0,0317630457029861
ENSG00000171202	TMEM126A	transmembrane protein 126A [Source:HGNC Symbol;Acc:HGNC:25382]	443,941887892618	-0,46069154918401	0,210927680477033	0,00282252664128041	0,0317630457029861
ENSG00000211668	IGLV2-11	immunoglobulin lambda variable 2-11 [Source:HGNC Symbol;Acc:HGNC:5887]	182,225879375399	-0,539116272116007	0,292067619357085	0,00282533168960263	0,0317630457029861
ENSG00000265888	DSCAS	DSC1/DSC2 antisense RNA [Source:HGNC Symbol;Acc:HGNC:51116]	9,69938531137423	-0,559711891079877	0,386390426302675	0,00283207663590304	0,0318236691703908
ENSG00000147669	POLR2K	RNA polymerase II, I and III subunit K [Source:HGNC Symbol;Acc:HGNC:9198]	1424,29792881481	-0,533274735304646	0,284940090642356	0,00284746659394476	0,0319508292587126
ENSG00000136492	BRIP1	BRCA1 interacting helicase 1 [Source:HGNC Symbol;Acc:HGNC:20473]	877,429151898685	-0,534187307314556	0,286628620596957	0,00286265114429745	0,0320753244882471
ENSG00000164919	COX6C	cytochrome c oxidase subunit 6C [Source:HGNC Symbol;Acc:HGNC:2285]	4320,94092342627	-0,564415446865765	0,348328204160989	0,00286680106577531	0,0320912602653154
ENSG00000221883	ARIH2OS	ARIH2 opposite strand lncRNA [Source:HGNC Symbol;Acc:HGNC:34425]	129,808913767167	-0,491284521562829	0,239064332661134	0,00286561451170881	0,0320912602653154
ENSG00000214694	ARHGEF33	Rho guanine nucleotide exchange factor 33 [Source:HGNC Symbol;Acc:HGNC:37252]	17,0896048183033	-0,547568770465377	0,399946652295746	0,00287930333850134	0,0322158856656855
ENSG00000150527	MIA2	MIA SH3 domain ER export factor 2 [Source:HGNC Symbol;Acc:HGNC:18432]	3989,2017647072	-0,339436216601132	0,130813552841474	0,00288897534671718	0,0322933918804063
ENSG00000177732	SOX12	SRY-box transcription factor 12 [Source:HGNC Symbol;Acc:HGNC:11198]	120,682851343745	-0,358365650362794	0,141127371098623	0,00288850496232394	0,0322933918804063
ENSG00000287185	None	novel transcript	29,0126154949997	-0,516139562155247	0,265507039489451	0,00289319065342621	0,0323251548314904
ENSG00000185745	IFIT1	interferon induced protein with tetratricopeptide repeats 1 [Source:HGNC Symbol;Acc:HGNC:5407]	6002,21884876875	-0,485091278111144	0,43331743446721	0,00289629593565437	0,0323291477068061
ENSG00000141232	TOB1	transducer of ERBB2, 1 [Source:HGNC Symbol;Acc:HGNC:11979]	1476,55662247753	-0,358750685771159	0,141538703707567	0,00291555875263532	0,0325043085135159
ENSG00000108590	MED31	mediator complex subunit 31 [Source:HGNC Symbol;Acc:HGNC:24260]	590,644280278581	-0,340633185972048	0,131628534541916	0,00291772402390838	0,0325066507019717
ENSG00000151743	AMN1	antagonist of mitotic exit network 1 homolog [Source:HGNC Symbol;Acc:HGNC:27281]	959,452656605321	-0,298792041931941	0,110928465613337	0,00292611954211503	0,0325385599366572
ENSG00000233276	GPX1	glutathione peroxidase 1 [Source:HGNC Symbol;Acc:HGNC:4553]	14205,1815652605	-0,52784495904895	0,280415315009201	0,00292763228806752	0,0325400036552805
ENSG00000131747	TOP2A	DNA topoisomerase II alpha [Source:HGNC Symbol;Acc:HGNC:11989]	1273,03194441598	-0,563170240288134	0,363367088746002	0,00292992300146221	0,0325500888689357
ENSG00000183978	COA3	cytochrome c oxidase assembly factor 3 [Source:HGNC Symbol;Acc:HGNC:24990]	691,263977898139	-0,405477210561168	0,170705014718443	0,00293758993681347	0,0326110036464062
ENSG00000234636	MED14OS	MED14 opposite strand [Source:HGNC Symbol;Acc:HGNC:40162]	51,312124878084	-0,562683911327111	0,35162431805906	0,00293817797409185	0,0326110036464062
ENSG00000237190	CDKN2AIPNL	CDKN2A interacting protein N-terminal like [Source:HGNC Symbol;Acc:HGNC:30545]	251,836318236122	-0,390596430802115	0,160936494157483	0,00294296313898319	0,0326487141255419
ENSG00000130731	METTL26	methyltransferase like 26 [Source:HGNC Symbol;Acc:HGNC:14141]	599,001330603498	-0,428461326077077	0,187169469954089	0,0029479195166561	0,0326713068135487
ENSG00000166153	DEPDC4	DEP domain containing 4 [Source:HGNC Symbol;Acc:HGNC:22952]	24,8790732985154	-0,537713534303668	0,294432312318293	0,0029489411506907	0,0326713068135487
ENSG00000206634	SNORA22	small nucleolar RNA, H/ACA box 22 [Source:HGNC Symbol;Acc:HGNC:32612]	436,334419338582	-0,516588376618387	0,267994959523855	0,00297136436926593	0,0328747882523191
ENSG00000245164	LINC00861	long intergenic non-protein coding RNA 861 [Source:HGNC Symbol;Acc:HGNC:45133]	3612,97794426532	-0,378105124748965	0,153356357011216	0,00297172437792957	0,0328747882523191
ENSG00000153147	SMARCA5	SWI/SNF related, matrix associated, actin dependent regulator of chromatin, subfamily a, member 5 [Source:HGNC Symbol;Acc:HGNC:11101]	11511,8252310747	-0,523365174960378	0,276399890335504	0,00298295426275374	0,0329835121252798
ENSG00000120539	MASTL	microtubule associated serine/threonine kinase like [Source:HGNC Symbol;Acc:HGNC:19042]	946,044378752468	-0,493823157235384	0,244099575761192	0,00299521118293327	0,033047189762422
ENSG00000168280	KIF5C	kinesin family member 5C [Source:HGNC Symbol;Acc:HGNC:6325]	337,821678119036	-0,476959124774013	0,227855055047409	0,00299070009412822	0,033047189762422
ENSG00000272368	None	novel transcript, antisense to CERS5	25,1543457946267	-0,51785883017075	0,270038238908451	0,00299321039894172	0,033047189762422
ENSG00000253716	MINCR	MYC-induced long non-coding RNA [Source:HGNC Symbol;Acc:HGNC:51653]	164,09319112321	-0,483109842839351	0,233781341775162	0,00300141105632334	0,0330942840465268
ENSG00000104903	LYL1	LYL1 basic helix-loop-helix family member [Source:HGNC Symbol;Acc:HGNC:6734]	4813,0493556594	-0,517247651791557	0,269657997821138	0,00300638267516459	0,0331124717525956
ENSG00000213619	NDUFS3	NADH:ubiquinone oxidoreductase core subunit S3 [Source:HGNC Symbol;Acc:HGNC:7710]	821,453947798813	-0,342741527249285	0,133319576768615	0,0030069256367087	0,0331124717525956
ENSG00000232053	None	novel transcript	83,0044995314276	-0,53371697918164	0,291245696259971	0,00302277965241824	0,0332519893508187
ENSG00000103490	PYCARD	PYD and CARD domain containing [Source:HGNC Symbol;Acc:HGNC:16608]	2864,97070174116	-0,460640541425243	0,213944709912608	0,0030273339096555	0,0332709793994367
ENSG00000144895	EIF2A	eukaryotic translation initiation factor 2A [Source:HGNC Symbol;Acc:HGNC:3254]	3869,08279951807	-0,2945495868493	0,109495581027262	0,0030390396655279	0,0333528933441565
ENSG00000183336	BOLA2	bolA family member 2 [Source:HGNC Symbol;Acc:HGNC:29488]	420,476523278729	-0,44466252418318	0,200816848635249	0,00303798609922948	0,0333528933441565
ENSG00000100532	CGRRF1	cell growth regulator with ring finger domain 1 [Source:HGNC Symbol;Acc:HGNC:15528]	707,476657668198	-0,388571051799069	0,160611497935437	0,00305470040346636	0,03349159358839
ENSG00000287856	None	novel protein	72,4835875278733	-0,559278882769785	0,362585113956475	0,00305594778726194	0,03349159358839
ENSG00000088986	DYNLL1	dynein light chain LC8-type 1 [Source:HGNC Symbol;Acc:HGNC:15476]	3189,15923764743	-0,387237498564978	0,159807355856649	0,00306065689167384	0,0334931490846585
ENSG00000145354	CISD2	CDGSH iron sulfur domain 2 [Source:HGNC Symbol;Acc:HGNC:24212]	2246,04798804647	-0,413674915532378	0,177648830950296	0,00306142877735996	0,0334931490846585
ENSG00000177700	POLR2L	RNA polymerase II, I and III subunit L [Source:HGNC Symbol;Acc:HGNC:9199]	1097,29335422821	-0,477517211925027	0,229601271150153	0,00306319340094668	0,0334931490846585
ENSG00000143575	HAX1	HCLS1 associated protein X-1 [Source:HGNC Symbol;Acc:HGNC:16915]	2532,98849735027	-0,383620831199296	0,157701050613699	0,00308372018490003	0,0336861355388568
ENSG00000259802	MARCHF6-DT	MARCHF6 divergent transcript [Source:HGNC Symbol;Acc:HGNC:56238]	49,6060789610945	-0,50845920710562	0,261507802435842	0,00308591835796381	0,0336945053192057
ENSG00000230724	LINC01001	long intergenic non-protein coding RNA 1001 [Source:HGNC Symbol;Acc:HGNC:38540]	662,216366554749	-0,504283792968581	0,257083761224047	0,0030943632530175	0,0337188434821043
ENSG00000235552	RPL6P27	ribosomal protein L6 pseudogene 27 [Source:HGNC Symbol;Acc:HGNC:36133]	23,0425814261367	-0,558336179740937	0,356257252545213	0,00309331114487092	0,0337188434821043
ENSG00000125352	RNF113A	ring finger protein 113A [Source:HGNC Symbol;Acc:HGNC:12974]	894,238814892801	-0,371287277213968	0,150223361970099	0,00310095225729862	0,0337220359301365
ENSG00000196418	ZNF124	zinc finger protein 124 [Source:HGNC Symbol;Acc:HGNC:12907]	1341,72817445146	-0,418646107770237	0,18161540944849	0,00309872456464847	0,0337220359301365
ENSG00000268163	None	novel transcript	264,501018872893	-0,531193261117803	0,406285561784714	0,00310133811104187	0,0337220359301365
ENSG00000240790	SND1-DT	SND1 divergent transcript [Source:HGNC Symbol;Acc:HGNC:55639]	21,8435051703619	-0,549549621474376	0,321995862936666	0,00310486922155694	0,0337448373132725
ENSG00000154639	CXADR	CXADR Ig-like cell adhesion molecule [Source:HGNC Symbol;Acc:HGNC:2559]	24,2752390831076	-0,557548513126742	0,350672515881509	0,00310856975194784	0,0337694581086485
ENSG00000277350	None	novel transcript	8,0816837036753	-0,420525526234051	0,450233004052778	0,00311601476741411	0,0338191086149695
ENSG00000260081	MRFAP1P1	MRFAP1 pseudogene 1 [Source:HGNC Symbol;Acc:HGNC:55909]	39,8851622378135	-0,54835871651986	0,320140173442857	0,0031187531885617	0,0338332238482511
ENSG00000105583	WDR83OS	WD repeat domain 83 opposite strand [Source:HGNC Symbol;Acc:HGNC:30203]	1914,43860438977	-0,467497081819005	0,221697360153058	0,00314165205781602	0,034046459067169
ENSG00000023909	GCLM	glutamate-cysteine ligase modifier subunit [Source:HGNC Symbol;Acc:HGNC:4312]	1176,20008210502	-0,403082405465191	0,171221462493015	0,00316159202508039	0,0342033380920191
ENSG00000284930	None	novel transcript	1321,14175850469	-0,478413143758572	0,232139234887751	0,00316307267662888	0,0342036305519658
ENSG00000205981	DNAJC19	DnaJ heat shock protein family (Hsp40) member C19 [Source:HGNC Symbol;Acc:HGNC:30528]	1316,06757232704	-0,412049652922866	0,177541476514947	0,00316504918880492	0,0342057462073114
ENSG00000230155	CEP250-AS1	CEP250 antisense RNA 1 [Source:HGNC Symbol;Acc:HGNC:40143]	164,056675774466	-0,43944375885126	0,198254868008187	0,0031661757432862	0,0342057462073114
ENSG00000260997	None	novel transcript, overlapping MYO1G	198,876247239215	-0,483185060476058	0,236833065819405	0,00316869593749525	0,0342172626935582
ENSG00000151062	CACNA2D4	calcium voltage-gated channel auxiliary subunit alpha2delta 4 [Source:HGNC Symbol;Acc:HGNC:20202]	408,307266561938	-0,446156016437868	0,203861881878044	0,00317900511193704	0,0342971069618883
ENSG00000146243	IRAK1BP1	interleukin 1 receptor associated kinase 1 binding protein 1 [Source:HGNC Symbol;Acc:HGNC:17368]	255,405664457053	-0,486361596679848	0,240251746436992	0,00318475393745171	0,0343433822860856
ENSG00000286340	None	novel transcript, antisense to PHIP	51,1916475870397	-0,431678447021904	0,192409130838432	0,00318876809356921	0,034370917655375
ENSG00000210184	MT-TS2	mitochondrially encoded tRNA-Ser (AGU/C) 2 [Source:HGNC Symbol;Acc:HGNC:7498]	69,0278254214744	-0,42380525909838	0,447092912173571	0,00319803967177322	0,034455070273271
ENSG00000285852	None	novel transcript	10,4497034014537	-0,555123036210095	0,354786735548068	0,00320292705962945	0,0344919330494649
ENSG00000158402	CDC25C	cell division cycle 25C [Source:HGNC Symbol;Acc:HGNC:1727]	55,5950672082808	-0,554352176898167	0,350834604463687	0,00322217367178405	0,034604174576485
ENSG00000218819	TDRD15	tudor domain containing 15 [Source:HGNC Symbol;Acc:HGNC:45037]	58,1388448172326	-0,493157772828029	0,423535217964045	0,0032202180450821	0,034604174576485
ENSG00000100632	ERH	ERH mRNA splicing and mitosis factor [Source:HGNC Symbol;Acc:HGNC:3447]	2686,15354488072	-0,403268846366314	0,171949124730724	0,00322575235400259	0,0346268033255843
ENSG00000186625	KATNA1	katanin catalytic subunit A1 [Source:HGNC Symbol;Acc:HGNC:6216]	766,101786843525	-0,352225506223961	0,140007054386076	0,00323384538494459	0,0346820336863018
ENSG00000163374	YY1AP1	YY1 associated protein 1 [Source:HGNC Symbol;Acc:HGNC:30935]	5759,95314228905	-0,491530409430344	0,246470791067844	0,00323684826600381	0,034682622813784
ENSG00000288044	None	novel transcript, antisense to RABGGTAand DHRS1	34,8854570552704	-0,542415175575458	0,390502702116923	0,00324276991705507	0,0347302576915366
ENSG00000100209	HSCB	HscB mitochondrial iron-sulfur cluster cochaperone [Source:HGNC Symbol;Acc:HGNC:28913]	215,728343383664	-0,435249850146904	0,196114361093802	0,00326602811943182	0,034902582197197
ENSG00000150316	CWC15	CWC15 spliceosome associated protein homolog [Source:HGNC Symbol;Acc:HGNC:26939]	2384,04923225832	-0,438304044875876	0,198559749364941	0,00326627649801223	0,034902582197197
ENSG00000171611	PTCRA	pre T cell antigen receptor alpha [Source:HGNC Symbol;Acc:HGNC:21290]	303,54453104706	-0,503731276904408	0,260198394759786	0,00326401227920221	0,034902582197197
ENSG00000234741	GAS5	growth arrest specific 5 [Source:HGNC Symbol;Acc:HGNC:16355]	10226,1629414573	-0,551044517673367	0,372213427870334	0,00326823930728252	0,0349077035407888
ENSG00000120509	PDZD11	PDZ domain containing 11 [Source:HGNC Symbol;Acc:HGNC:28034]	354,973515357048	-0,351911320147368	0,140100774952904	0,00327609853807757	0,0349757706900931
ENSG00000234707	SEC61G-DT	SEC61G divergent transcript [Source:HGNC Symbol;Acc:HGNC:40835]	13,391186420275	-0,552308913910667	0,347164802673076	0,00328219318175061	0,0350249458351891
ENSG00000127920	GNG11	G protein subunit gamma 11 [Source:HGNC Symbol;Acc:HGNC:4403]	3800,44815012954	-0,548204237096611	0,330787163481865	0,00329152159389661	0,03504187670065
ENSG00000185608	MRPL40	mitochondrial ribosomal protein L40 [Source:HGNC Symbol;Acc:HGNC:14491]	517,67322715978	-0,402293329970943	0,171889509174231	0,00329271523098756	0,03504187670065
ENSG00000257913	DDN-AS1	DDN and PRKAG1 antisense RNA 1 [Source:HGNC Symbol;Acc:HGNC:53464]	9,26988523996302	-0,551235362547927	0,367446926708102	0,00330159929712927	0,0350602572540234
ENSG00000275964	None	novel transcript	71,6583565337056	-0,510780643666235	0,269291025591186	0,0033018924808719	0,0350602572540234
ENSG00000170088	TMEM192	transmembrane protein 192 [Source:HGNC Symbol;Acc:HGNC:26775]	482,479502808467	-0,342190305436623	0,13490147885778	0,00331357169563321	0,0351525437323036
ENSG00000272716	SLC30A6-DT	SLC30A6 divergent transcript [Source:HGNC Symbol;Acc:HGNC:55203]	27,5579518146813	-0,548306266903631	0,332834436788063	0,00331344904905329	0,0351525437323036
ENSG00000272092	None	novel transcript	107,285527475088	-0,506553320503481	0,26468579993693	0,00331971870106081	0,0352018841982699
ENSG00000123106	CCDC91	coiled-coil domain containing 91 [Source:HGNC Symbol;Acc:HGNC:24855]	3774,95171289146	-0,434876714405227	0,196517276054217	0,00332580055072065	0,0352346181712998
ENSG00000264235	MYL12-AS1	MYL12A and MYL12B antisense RNA 1 [Source:HGNC Symbol;Acc:HGNC:55331]	56,3598755172732	-0,500625346061451	0,258017099686604	0,0033247246584419	0,0352346181712998
ENSG00000077935	SMC1B	structural maintenance of chromosomes 1B [Source:HGNC Symbol;Acc:HGNC:11112]	47,4191174804661	-0,489348320214804	0,422905311155046	0,00332756057519104	0,0352373988902994
ENSG00000200983	SNORA3A	small nucleolar RNA, H/ACA box 3A [Source:HGNC Symbol;Acc:HGNC:32586]	10,6434342178816	-0,453186656737822	0,434996790742082	0,00332938139736345	0,0352408206387593
ENSG00000110848	CD69	CD69 molecule [Source:HGNC Symbol;Acc:HGNC:1694]	1427,50715487646	-0,426038240289818	0,189753690284537	0,00334104676402707	0,0353326204778115
ENSG00000132406	TMEM128	transmembrane protein 128 [Source:HGNC Symbol;Acc:HGNC:28201]	748,367409074642	-0,421643867215064	0,18641354726408	0,00334255899632845	0,0353326204778115
ENSG00000272195	None	novel transcript, antisense to EFCAB2	64,7628568775641	-0,492280854634261	0,24952802413568	0,00335483920931585	0,0354305954197495
ENSG00000275143	SCARNA16	small Cajal body-specific RNA 16 [Source:HGNC Symbol;Acc:HGNC:32573]	173,148576449241	-0,541982283938866	0,385433619060914	0,00336444128849969	0,0355114441973536
ENSG00000164346	NSA2	NSA2 ribosome biogenesis factor [Source:HGNC Symbol;Acc:HGNC:30728]	5403,92838828971	-0,513633061196197	0,27453279745239	0,0033716052817293	0,0355279320551233
ENSG00000267135	None	major histocompatibility complex, class I, F (HLA-F) pseudogene	5,07923956943261	-0,471073193879471	0,428444473824002	0,00337941628299995	0,0355942995250622
ENSG00000155366	RHOC	ras homolog family member C [Source:HGNC Symbol;Acc:HGNC:669]	1446,05507763204	-0,429955531904892	0,193326296035155	0,00338833502164946	0,0356364765086453
ENSG00000269533	None	novel transcript	12,0526472068447	-0,480885809708098	0,424892551569478	0,00338947872615164	0,0356364765086453
ENSG00000234238	None	novel transcript	20,3942485282415	-0,541021800851744	0,318746639750477	0,00339338305756451	0,0356615914892777
ENSG00000169288	MRPL1	mitochondrial ribosomal protein L1 [Source:HGNC Symbol;Acc:HGNC:14275]	745,217458671662	-0,440781633345595	0,202188290173008	0,0033993429389078	0,0356769873861285
ENSG00000174173	TRMT10C	tRNA methyltransferase 10C, mitochondrial RNase P subunit [Source:HGNC Symbol;Acc:HGNC:26022]	837,152427219279	-0,330473539242898	0,129066148496709	0,0033993967581683	0,0356769873861285
ENSG00000165312	OTUD1	OTU deubiquitinase 1 [Source:HGNC Symbol;Acc:HGNC:27346]	1748,99429112432	-0,331323566209415	0,129566290026343	0,00340833032436309	0,0357388647648233
ENSG00000182165	TP53TG1	TP53 target 1 [Source:HGNC Symbol;Acc:HGNC:17026]	436,521484889765	-0,483756697827082	0,241702643276471	0,00341183848154696	0,0357584779212662
ENSG00000287387	None	novel transcript, antisense to ZFP36L2	207,023518069617	-0,415509727205285	0,182535715940173	0,00341324017896999	0,0357584779212662
ENSG00000198464	ZNF480	zinc finger protein 480 [Source:HGNC Symbol;Acc:HGNC:23305]	1174,21942323986	-0,437221964787161	0,199515224540845	0,00342021215185048	0,035815572733886
ENSG00000163734	CXCL3	C-X-C motif chemokine ligand 3 [Source:HGNC Symbol;Acc:HGNC:4604]	14,1444849524712	-0,544649785215935	0,330237862567706	0,00342809814919785	0,0358748998882591
ENSG00000258820	None	novel transcript, antisense to a novel orphan protein	57,5494356355192	-0,537077203778879	0,312176996143419	0,00342892689539714	0,0358748998882591
ENSG00000259429	UBE2Q2P2	UBE2Q2 pseudogene 2 [Source:HGNC Symbol;Acc:HGNC:37440]	102,679235437076	-0,547890412182503	0,35267381010613	0,00346560514498056	0,0361782116510172
ENSG00000276027	RNU12	RNA, U12 small nuclear [Source:HGNC Symbol;Acc:HGNC:19380]	114,381076619417	-0,532741914510848	0,39298206650809	0,00346944455833844	0,0361927468840226
ENSG00000171490	RSL1D1	ribosomal L1 domain containing 1 [Source:HGNC Symbol;Acc:HGNC:24534]	4040,10522256606	-0,324461927256532	0,126290349125805	0,00347230827397031	0,0362000060640325
ENSG00000078140	UBE2K	ubiquitin conjugating enzyme E2 K [Source:HGNC Symbol;Acc:HGNC:4914]	4790,80909465653	-0,516490519499435	0,280928208532869	0,00347400264152563	0,0362016307152781
ENSG00000210195	MT-TT	mitochondrially encoded tRNA-Thr (ACN) [Source:HGNC Symbol;Acc:HGNC:7499]	10,0803796325819	-0,401154997562068	0,448814331385541	0,00348699567501424	0,0362701512228002
ENSG00000169752	NRG4	neuregulin 4 [Source:HGNC Symbol;Acc:HGNC:29862]	6,58343839195005	-0,515181463562152	0,40636635216429	0,0035095729124241	0,0364592718010327
ENSG00000134153	EMC7	ER membrane protein complex subunit 7 [Source:HGNC Symbol;Acc:HGNC:24301]	840,187389877437	-0,33830326996443	0,133918123992404	0,00351267090704734	0,0364753514752091
ENSG00000273143	DUSP5-DT	DUSP5 divergent transcript [Source:HGNC Symbol;Acc:HGNC:55154]	25,175801271517	-0,545159062392413	0,366333843120615	0,00352403311314489	0,0365449533505065
ENSG00000080007	DDX43	DEAD-box helicase 43 [Source:HGNC Symbol;Acc:HGNC:18677]	55,7251271124248	-0,538300960807491	0,383037727292713	0,00353153405130422	0,0365946836801182
ENSG00000110435	PDHX	pyruvate dehydrogenase complex component X [Source:HGNC Symbol;Acc:HGNC:21350]	1706,58241677774	-0,325605933255508	0,127227173766759	0,00353779816359377	0,0365959031129739
ENSG00000228451	SDAD1P1	SDA1 domain containing 1 pseudogene 1 [Source:HGNC Symbol;Acc:HGNC:31403]	167,096137874438	-0,381619927614765	0,159993809724321	0,00353602614308326	0,0365959031129739
ENSG00000247774	PCED1B-AS1	PCED1B antisense RNA 1 [Source:HGNC Symbol;Acc:HGNC:44166]	2743,22783737551	-0,445932391557458	0,208236190570013	0,00353827792528753	0,0365959031129739
ENSG00000156232	WHAMM	WASP homolog associated with actin, golgi membranes and microtubules [Source:HGNC Symbol;Acc:HGNC:30493]	1219,58435452762	-0,350873773286824	0,141193338502363	0,00354605024824268	0,0366440765661618
ENSG00000272688	None	novel transcript	128,896373368695	-0,434072877162578	0,198500889824763	0,00355518066903429	0,0367223007648713
ENSG00000270820	USP34-DT	USP34 divergent transcript [Source:HGNC Symbol;Acc:HGNC:55262]	171,155889525152	-0,380611955442853	0,159651767938316	0,00357780241578452	0,0369223428950027
ENSG00000168288	MMADHC	metabolism of cobalamin associated D [Source:HGNC Symbol;Acc:HGNC:25221]	3188,18983057814	-0,289317058308186	0,109455554359078	0,00359589360489045	0,0370777285377179
ENSG00000231952	DPY19L1P2	DPY19L1 pseudogene 2 [Source:HGNC Symbol;Acc:HGNC:22851]	134,851471638865	-0,538943344640975	0,377754780152218	0,00360727216550295	0,0371624842619459
ENSG00000254092	None	novel transcript	15,4323523737759	-0,418597626101408	0,440192270903344	0,00361767014335729	0,0372207164290324
ENSG00000260979	USP7-AS1	USP7 antisense RNA 1 [Source:HGNC Symbol;Acc:HGNC:55379]	116,034475721734	-0,533725270237211	0,314006375496233	0,00362084296288161	0,037230805713725
ENSG00000271646	IRF2-DT	IRF2 divergent transcript [Source:HGNC Symbol;Acc:HGNC:54871]	1095,07174721402	-0,480072593421766	0,24171375696274	0,00363179715983167	0,0372520432305315
ENSG00000247363	NUP107-DT	NUP107 divergent transcript [Source:HGNC Symbol;Acc:HGNC:55587]	75,9345607054219	-0,467578654339874	0,229360955690393	0,00364128616393801	0,0373330995370202
ENSG00000124813	RUNX2	RUNX family transcription factor 2 [Source:HGNC Symbol;Acc:HGNC:10472]	2241,03452426821	-0,392637608442737	0,168281526248993	0,00365006424432719	0,0373774961590962
ENSG00000248487	ABHD14A	abhydrolase domain containing 14A [Source:HGNC Symbol;Acc:HGNC:24538]	233,124723188877	-0,372189545959682	0,154770315698601	0,00365129720047068	0,0373774961590962
ENSG00000210127	MT-TA	mitochondrially encoded tRNA-Ala (GCN) [Source:HGNC Symbol;Acc:HGNC:7475]	12,8341807388536	-0,448674085410149	0,430498393135338	0,00366501740972961	0,0374784266192689
ENSG00000280649	None	TEC	502,173084867809	-0,43543445256393	0,201076663569038	0,0036837176224148	0,0376206057532205
ENSG00000100902	PSMA6	proteasome 20S subunit alpha 6 [Source:HGNC Symbol;Acc:HGNC:9535]	3516,74601129212	-0,432885065601386	0,19908028307034	0,00369425133336053	0,0376887627021309
ENSG00000225830	ERCC6	ERCC excision repair 6, chromatin remodeling factor [Source:HGNC Symbol;Acc:HGNC:3438]	3348,56290897939	-0,492070401082208	0,255862085622885	0,00369519658112265	0,0376887627021309
ENSG00000161980	POLR3K	RNA polymerase III subunit K [Source:HGNC Symbol;Acc:HGNC:14121]	383,40227061141	-0,380843187885541	0,160810516366313	0,0037131649333165	0,0378228445372022
ENSG00000168779	SHOX2	short stature homeobox 2 [Source:HGNC Symbol;Acc:HGNC:10854]	31,3523910217168	-0,528335011722937	0,389057551327805	0,00371870059111815	0,0378525090237475
ENSG00000118508	RAB32	RAB32, member RAS oncogene family [Source:HGNC Symbol;Acc:HGNC:9772]	1312,08916443184	-0,442959644995824	0,207917722405373	0,00372210306977565	0,0378647147565158
ENSG00000253986	None	novel transcript	100,218051024837	-0,541043649553667	0,354946322375975	0,00373465713286919	0,0379760079241192
ENSG00000269110	None	novel transcript	249,306610880493	-0,468903177216225	0,232189724990774	0,00374336727896966	0,0380317064223472
ENSG00000152147	GEMIN6	gem nuclear organelle associated protein 6 [Source:HGNC Symbol;Acc:HGNC:20044]	576,194928483983	-0,482799614198851	0,246535279901107	0,00374518281419173	0,0380337296581491
ENSG00000288187	None	novel transcript	68,6713873513804	-0,463060562539661	0,227057317204376	0,00378232282037941	0,0382952048035833
ENSG00000125991	ERGIC3	ERGIC and golgi 3 [Source:HGNC Symbol;Acc:HGNC:15927]	4032,94319506731	-0,407021377966928	0,179839323743608	0,00379748609617124	0,0384156697518957
ENSG00000221821	C6orf226	chromosome 6 open reading frame 226 [Source:HGNC Symbol;Acc:HGNC:34431]	72,5385338892994	-0,437388446013667	0,204065510359316	0,00380222560079559	0,0384470856840224
ENSG00000183598	H3C13	H3 clustered histone 13 [Source:HGNC Symbol;Acc:HGNC:25311]	288,122285039081	-0,538331079448457	0,363215954835126	0,00380715992587545	0,0384644536332919
ENSG00000271869	DCTN6-DT	DCTN6 divergent transcript [Source:HGNC Symbol;Acc:HGNC:55241]	74,9477446790246	-0,533129450536933	0,322039723683268	0,0038084138512436	0,0384644536332919
ENSG00000164105	SAP30	Sin3A associated protein 30 [Source:HGNC Symbol;Acc:HGNC:10532]	388,545940458088	-0,34533124187615	0,139589641618026	0,00381780477870233	0,038538372562362
ENSG00000178988	MRFAP1L1	Morf4 family associated protein 1 like 1 [Source:HGNC Symbol;Acc:HGNC:28796]	4681,43675019903	-0,326876600130852	0,129339813010615	0,00382208531736107	0,0385485072942588
ENSG00000241258	CRCP	CGRP receptor component [Source:HGNC Symbol;Acc:HGNC:17888]	1551,61563469613	-0,498803037394445	0,266460557821621	0,00382488781510921	0,0385602443399827
ENSG00000183032	SLC25A21	solute carrier family 25 member 21 [Source:HGNC Symbol;Acc:HGNC:14411]	54,6737288208902	-0,511369823020559	0,401100920339435	0,00383816781849849	0,038677554076775
ENSG00000287510	None	novel transcript, antisense to LAPTM5	7,4008710514926	-0,47283971145788	0,419996215703001	0,0038421390977697	0,038700998703134
ENSG00000225921	NOL7	nucleolar protein 7 [Source:HGNC Symbol;Acc:HGNC:21040]	1283,65961924043	-0,332366342228501	0,132478696323605	0,00385235852583903	0,0387707425632987
ENSG00000107020	PLGRKT	plasminogen receptor with a C-terminal lysine [Source:HGNC Symbol;Acc:HGNC:23633]	576,939336346744	-0,352675882904211	0,144160895629163	0,0038648672443656	0,0388336619399181
ENSG00000150459	SAP18	Sin3A associated protein 18 [Source:HGNC Symbol;Acc:HGNC:10530]	3964,15278798151	-0,333238850501637	0,13314605531352	0,00388863028825331	0,0390189640437528
ENSG00000130755	GMFG	glia maturation factor gamma [Source:HGNC Symbol;Acc:HGNC:4374]	16477,498274439	-0,479458819988069	0,245702927446643	0,00390756595708014	0,0391442474807396
ENSG00000143546	S100A8	S100 calcium binding protein A8 [Source:HGNC Symbol;Acc:HGNC:10498]	169035,992818116	-0,534824391136191	0,367046623781898	0,00391109757021754	0,0391442474807396
ENSG00000221116	SNORD110	small nucleolar RNA, C/D box 110 [Source:HGNC Symbol;Acc:HGNC:32775]	7,18554588502227	-0,477886690900349	0,41701957423913	0,00391069591920006	0,0391442474807396
ENSG00000285872	None	novel transcript	23,668141875758	-0,497917526610877	0,267172334880811	0,00391058519041399	0,0391442474807396
ENSG00000282840	None	novel transcript	13,0462904188161	-0,533556631380364	0,332518369703978	0,00394483690075653	0,0394168683064419
ENSG00000163041	H3-3A	H3.3 histone A [Source:HGNC Symbol;Acc:HGNC:4764]	39303,2063837754	-0,351070055455656	0,143761587516511	0,00396026070837504	0,039535398586366
ENSG00000228701	TNKS2-DT	TNKS2 divergent transcript [Source:HGNC Symbol;Acc:HGNC:45173]	22,4008666926265	-0,518613884970385	0,298562427169579	0,00396804997051259	0,0395795743137606
ENSG00000126860	EVI2A	ecotropic viral integration site 2A [Source:HGNC Symbol;Acc:HGNC:3499]	14897,3788684941	-0,48921990137305	0,257883788739912	0,00397412489822127	0,0395843027633458
ENSG00000184887	BTBD6	BTB domain containing 6 [Source:HGNC Symbol;Acc:HGNC:19897]	962,068277290013	-0,32863892661062	0,131052495537578	0,0039752531844363	0,0395843027633458
ENSG00000170860	LSM3	LSM3 homolog, U6 small nuclear RNA and mRNA degradation associated [Source:HGNC Symbol;Acc:HGNC:17874]	1459,10526174966	-0,500769392668465	0,272489789660954	0,00398702217186358	0,0396679203822198
ENSG00000197483	ZNF628	zinc finger protein 628 [Source:HGNC Symbol;Acc:HGNC:28054]	54,2693682282202	-0,502768920149855	0,275417251420855	0,00399854078640629	0,0397459268956608
ENSG00000254873	None	novel transcript, antisense to ATP5L and UBE4A	15,5844215576527	-0,534369387110967	0,342747559996038	0,0039967059092103	0,0397459268956608
ENSG00000187391	MAGI2	membrane associated guanylate kinase, WW and PDZ domain containing 2 [Source:HGNC Symbol;Acc:HGNC:18957]	107,397554984372	-0,399846396542983	0,439180805859053	0,00400442086163259	0,0397569716768839
ENSG00000231908	IDH1-AS1	IDH1 antisense RNA 1 [Source:HGNC Symbol;Acc:HGNC:40292]	7,29585959750854	-0,490718550433939	0,409655026720502	0,00401690839054187	0,0398641309276466
ENSG00000188612	SUMO2	small ubiquitin like modifier 2 [Source:HGNC Symbol;Acc:HGNC:11125]	6080,22904923048	-0,369918416223453	0,155918385708558	0,00403632248061711	0,0400230374921705
ENSG00000206838	SNORA5A	small nucleolar RNA, H/ACA box 5A [Source:HGNC Symbol;Acc:HGNC:32588]	125,254453575641	-0,484769184842847	0,253891876214139	0,00403883829450631	0,0400311141827015
ENSG00000146733	PSPH	phosphoserine phosphatase [Source:HGNC Symbol;Acc:HGNC:9577]	296,444294859079	-0,532785895277194	0,359100863335528	0,00406372994483423	0,0402269943634621
ENSG00000160124	MIX23	mitochondrial matrix import factor 23 [Source:HGNC Symbol;Acc:HGNC:31136]	448,501225245596	-0,430773024349489	0,201435727633223	0,0040771084857158	0,0403085557432323
ENSG00000133739	LRRCC1	leucine rich repeat and coiled-coil centrosomal protein 1 [Source:HGNC Symbol;Acc:HGNC:29373]	565,81854105262	-0,481051220830235	0,250419694800499	0,00408252282891173	0,0403182903661625
ENSG00000203667	COX20	cytochrome c oxidase assembly factor COX20 [Source:HGNC Symbol;Acc:HGNC:26970]	1625,80797185086	-0,363355283451815	0,152021126965651	0,00408268640135492	0,0403182903661625
ENSG00000242114	MTFP1	mitochondrial fission process 1 [Source:HGNC Symbol;Acc:HGNC:26945]	307,216798943122	-0,473325310544642	0,241950030324104	0,00408323357171973	0,0403182903661625
ENSG00000138382	METTL5	methyltransferase 5, N6-adenosine [Source:HGNC Symbol;Acc:HGNC:25006]	864,355324235399	-0,436266140826184	0,206313673467384	0,00408999867638703	0,0403512238387366
ENSG00000156603	MED19	mediator complex subunit 19 [Source:HGNC Symbol;Acc:HGNC:29600]	246,808526642157	-0,329489685747917	0,132117680561323	0,00409744135291222	0,0403907813297129
ENSG00000229358	DPY19L1P1	DPY19L1 pseudogene 1 [Source:HGNC Symbol;Acc:HGNC:22395]	818,875297729465	-0,506229866356873	0,282741189487431	0,00410141358876312	0,0403960911442429
ENSG00000204177	BMS1P1	BMS1 pseudogene 1 [Source:HGNC Symbol;Acc:HGNC:23649]	1433,16286398978	-0,474180616792251	0,243330423702145	0,00411255403593957	0,0404459100403737
ENSG00000269887	None	novel transcript, sense intronic to PBX1	55,0294829121941	-0,531740633391763	0,341954360098794	0,0041133473321978	0,0404459100403737
ENSG00000062524	LTK	leukocyte receptor tyrosine kinase [Source:HGNC Symbol;Acc:HGNC:6721]	305,110273370419	-0,531433856906895	0,341519482825239	0,00412519426650667	0,0405454557606106
ENSG00000172172	MRPL13	mitochondrial ribosomal protein L13 [Source:HGNC Symbol;Acc:HGNC:14278]	841,787800954451	-0,435072144042418	0,205726504816673	0,00413175462415062	0,0405929796685863
ENSG00000177106	EPS8L2	EPS8 like 2 [Source:HGNC Symbol;Acc:HGNC:21296]	144,608326142626	-0,45781014244176	0,226943656081686	0,00414496174480744	0,0406887567189483
ENSG00000172361	CFAP53	cilia and flagella associated protein 53 [Source:HGNC Symbol;Acc:HGNC:26530]	51,7572766397303	-0,439990592031044	0,210264519469884	0,00414845949385888	0,0407061100460798
ENSG00000116898	MRPS15	mitochondrial ribosomal protein S15 [Source:HGNC Symbol;Acc:HGNC:14504]	977,969399150552	-0,387190177341356	0,16836846773372	0,00415240292547975	0,0407108503485577
ENSG00000259943	ZMPSTE24-DT	ZMPSTE24 divergent transcript [Source:HGNC Symbol;Acc:HGNC:55402]	284,387125044698	-0,472041036200045	0,241766812112639	0,0041599987869624	0,0407344034362153
ENSG00000272645	GTF2IP20	general transcription factor IIi pseudogene 20 [Source:HGNC Symbol;Acc:HGNC:51732]	261,775345905174	-0,512449451596933	0,294403582355408	0,00417343483897251	0,0408319841002175
ENSG00000251393	None	novel transcript, antisense to NUMB and HEATR4	33,2138472262991	-0,507263165411881	0,286291666507921	0,00418012013151399	0,0408634095116428
ENSG00000286623	None	novel transcript, antisense to C2orf81	10,9694091995576	-0,510415682340902	0,393560820883479	0,00417883308557324	0,0408634095116428
ENSG00000105374	NKG7	natural killer cell granule protein 7 [Source:HGNC Symbol;Acc:HGNC:7830]	8300,35091471208	-0,498765561424129	0,274439016575516	0,00419606105106004	0,0409681811333788
ENSG00000225265	TAF1A-AS1	TAF1A antisense RNA 1 [Source:HGNC Symbol;Acc:HGNC:40573]	24,5684394066398	-0,50920928803182	0,289821225808897	0,00419862664575728	0,0409762276958394
ENSG00000156787	TBC1D31	TBC1 domain family member 31 [Source:HGNC Symbol;Acc:HGNC:30888]	2611,87989772133	-0,406291066019232	0,182836038750027	0,00420536117575333	0,0410084716646223
ENSG00000179115	FARSA	phenylalanyl-tRNA synthetase subunit alpha [Source:HGNC Symbol;Acc:HGNC:3592]	1023,79068051159	-0,394637948611305	0,174123632445339	0,00420794626806558	0,0410084716646223
ENSG00000175756	AURKAIP1	aurora kinase A interacting protein 1 [Source:HGNC Symbol;Acc:HGNC:24114]	1104,3222431327	-0,40012145631136	0,17828230119567	0,00422102821726929	0,0410649328443321
ENSG00000234584	None	novel transcript	29,5573658485644	-0,441124646931955	0,212231518672208	0,00423149246918691	0,0411264014043652
ENSG00000089063	TMEM230	transmembrane protein 230 [Source:HGNC Symbol;Acc:HGNC:15876]	2444,52702478534	-0,293241027642698	0,113837312450198	0,00423739725596648	0,0411355043736373
ENSG00000196866	H2AC7	H2A clustered histone 7 [Source:HGNC Symbol;Acc:HGNC:4729]	512,214406657653	-0,524220695939409	0,32203837169894	0,00424976389142647	0,0412256654854081
ENSG00000118193	KIF14	kinesin family member 14 [Source:HGNC Symbol;Acc:HGNC:19181]	1192,6916711186	-0,52836976769467	0,339038515003514	0,0042555990649985	0,0412584449935784
ENSG00000188107	EYS	eyes shut homolog [Source:HGNC Symbol;Acc:HGNC:21555]	139,135967173745	-0,435183966693858	0,207312207402993	0,00426923037705265	0,0413735546837104
ENSG00000177692	DNAJC28	DnaJ heat shock protein family (Hsp40) member C28 [Source:HGNC Symbol;Acc:HGNC:1297]	21,2975378275083	-0,520714889124815	0,314192749906706	0,00427590268221129	0,0413870794374462
ENSG00000158427	TMSB15B	thymosin beta 15B [Source:HGNC Symbol;Acc:HGNC:28612]	124,555995082487	-0,39888852549514	0,177874561559153	0,00428531715682133	0,0414611483141472
ENSG00000278376	None	novel transcript	165,489819662546	-0,468025722737553	0,239786783137453	0,00431408400735009	0,0416367500791417
ENSG00000206140	TMEM191C	transmembrane protein 191C [Source:HGNC Symbol;Acc:HGNC:33601]	86,120245164229	-0,469982791967681	0,241985451082825	0,00432004944738052	0,0416739195934923
ENSG00000268403	None	novel transcript, antisense to ZNF143	522,383629827634	-0,447557213717053	0,219309515289535	0,00432513294310893	0,0416920844536473
ENSG00000099985	OSM	oncostatin M [Source:HGNC Symbol;Acc:HGNC:8506]	456,939136105623	-0,527248157131052	0,355791867048278	0,00432857763362192	0,0417082029971842
ENSG00000287425	None	novel transcript	33,7228380524688	-0,475420379146224	0,248327395662518	0,004340404948517	0,0418050464341404
ENSG00000106462	EZH2	enhancer of zeste 2 polycomb repressive complex 2 subunit [Source:HGNC Symbol;Acc:HGNC:3527]	1128,00337381745	-0,462716277541173	0,234655078853291	0,00434686949649023	0,0418446175051632
ENSG00000126953	TIMM8A	translocase of inner mitochondrial membrane 8A [Source:HGNC Symbol;Acc:HGNC:11817]	233,208322494241	-0,355621502358882	0,148834135824162	0,00436316523346867	0,0419555692454099
ENSG00000198554	WDHD1	WD repeat and HMG-box DNA binding protein 1 [Source:HGNC Symbol;Acc:HGNC:23170]	660,082575489851	-0,493727649683753	0,271275503593362	0,00436681992526752	0,0419735591672977
ENSG00000160075	SSU72	SSU72 homolog, RNA polymerase II CTD phosphatase [Source:HGNC Symbol;Acc:HGNC:25016]	3594,97826942702	-0,341078122305698	0,140083515359902	0,00437178260630745	0,0420041015624395
ENSG00000228661	STIM1-AS1	STIM1 antisense RNA 1 [Source:HGNC Symbol;Acc:HGNC:40568]	14,3541883999051	-0,525459500902879	0,337267524582579	0,00438665083857295	0,0420995767162807
ENSG00000254054	None	novel transcript	11,2984335494461	-0,519823201302387	0,375378009527878	0,0043870872124233	0,0420995767162807
ENSG00000272143	FGF14-AS2	FGF14 antisense RNA 2 [Source:HGNC Symbol;Acc:HGNC:44368]	23,8950719955474	-0,496496756217712	0,275848788442319	0,00440289596195663	0,0421517586030159
ENSG00000163412	EIF4E3	eukaryotic translation initiation factor 4E family member 3 [Source:HGNC Symbol;Acc:HGNC:31837]	10462,9302016472	-0,372909695479115	0,160489625942515	0,00443752256519839	0,0424278366351557
ENSG00000233030	None	novel transcript, antisense to FCGR1A	82,6368352073136	-0,514456969508177	0,306863091272694	0,00444128915795256	0,042446601903584
ENSG00000271109	LINC03049	long intergenic non-protein coding RNA 3049 [Source:HGNC Symbol;Acc:HGNC:56282]	34,5281456310837	-0,402667675762232	0,182027062608	0,00444457052372854	0,0424607163716332
ENSG00000262664	OVCA2	OVCA2 serine hydrolase domain containing [Source:HGNC Symbol;Acc:HGNC:24203]	539,915792964196	-0,395186734871994	0,17644784110784	0,00445782345321801	0,0425700429603165
ENSG00000142546	NOSIP	nitric oxide synthase interacting protein [Source:HGNC Symbol;Acc:HGNC:17946]	4052,56992571848	-0,430973450747217	0,205811489224895	0,00448208413990707	0,0427496715897905
ENSG00000138750	NUP54	nucleoporin 54 [Source:HGNC Symbol;Acc:HGNC:17359]	2342,09672045682	-0,456727815218487	0,230836643232798	0,00452257188881728	0,0430411841628073
ENSG00000210077	MT-TV	mitochondrially encoded tRNA-Val (GUN) [Source:HGNC Symbol;Acc:HGNC:7500]	1416,56163196929	-0,385613678300152	0,435352824210442	0,00452362296789725	0,0430411841628073
ENSG00000157837	SPPL3	signal peptide peptidase like 3 [Source:HGNC Symbol;Acc:HGNC:30424]	2045,0590663644	-0,457246887390246	0,231485483889887	0,00453134290934606	0,0430972104514603
ENSG00000173542	MOB1B	MOB kinase activator 1B [Source:HGNC Symbol;Acc:HGNC:29801]	3427,33832729025	-0,481010769022745	0,258290396286892	0,00454286576141074	0,0431544737044791
ENSG00000229686	SNORD56	small nucleolar RNA, C/D box 56 [Source:HGNC Symbol;Acc:HGNC:10206]	5,25203014066344	-0,318823697748244	0,466946835751587	0,004565373452425	0,0432634866433992
ENSG00000286535	None	novel transcript, antisense to ASAP1	75,4371094441349	-0,382080113215124	0,167716518898122	0,00457112781041213	0,0433005786549909
ENSG00000081721	DUSP12	dual specificity phosphatase 12 [Source:HGNC Symbol;Acc:HGNC:3067]	707,314273225207	-0,311478338440488	0,124498090373582	0,00458014437274144	0,0433510849117482
ENSG00000235576	LINC01871	long intergenic non-protein coding RNA 1871 [Source:HGNC Symbol;Acc:HGNC:52690]	591,409284799047	-0,517134454663333	0,319497349026614	0,00458670169002562	0,0433956939148785
ENSG00000143156	NME7	NME/NM23 family member 7 [Source:HGNC Symbol;Acc:HGNC:20461]	414,407485372333	-0,367981439354268	0,158190890827402	0,00459941916123665	0,0434985260706987
ENSG00000188242	PP7080	uncharacterized LOC25845 [Source:NCBI gene (formerly Entrezgene);Acc:25845]	258,27439954426	-0,320530841891838	0,129488040080904	0,00460280379265552	0,0435130467019624
ENSG00000106591	MRPL32	mitochondrial ribosomal protein L32 [Source:HGNC Symbol;Acc:HGNC:14035]	1462,31067259076	-0,426026708113652	0,203271839007035	0,00466654987812717	0,0439694856337673
ENSG00000189043	NDUFA4	NDUFA4 mitochondrial complex associated [Source:HGNC Symbol;Acc:HGNC:7687]	3966,98733151833	-0,425244926968201	0,202596483374865	0,00466790374471529	0,0439694856337673
ENSG00000245552	LNCRNA-IUR	lncRNA imatinib upregulated [Source:HGNC Symbol;Acc:HGNC:55755]	381,587133657479	-0,387570151531472	0,172311693100379	0,00466301685393557	0,0439694856337673
ENSG00000185829	ARL17A	ADP ribosylation factor like GTPase 17A [Source:HGNC Symbol;Acc:HGNC:24096]	405,950206187003	-0,498983983336409	0,28577811501472	0,00467288322645903	0,0439900952827417
ENSG00000264920	SP2-DT	SP2 divergent transcript [Source:HGNC Symbol;Acc:HGNC:55330]	211,614858958124	-0,48283472652436	0,262930106348749	0,00467570031033306	0,0439900952827417
ENSG00000277125	PMS2P14	PMS1 homolog 2, mismatch repair system component pseudogene 14 [Source:HGNC Symbol;Acc:HGNC:55747]	64,3319564862248	-0,519362322123988	0,336247646253716	0,00469744870488618	0,0441593959352664
ENSG00000106733	NMRK1	nicotinamide riboside kinase 1 [Source:HGNC Symbol;Acc:HGNC:26057]	1486,98309941272	-0,352652822288586	0,148833594458926	0,00470055307610216	0,044170932060976
ENSG00000177917	ARL6IP6	ADP ribosylation factor like GTPase 6 interacting protein 6 [Source:HGNC Symbol;Acc:HGNC:24048]	1362,72463276756	-0,317877522387098	0,128466042380414	0,00470547940868173	0,0441830326595343
ENSG00000143553	SNAPIN	SNAP associated protein [Source:HGNC Symbol;Acc:HGNC:17145]	874,462346181121	-0,361018632243924	0,154340921960613	0,00472692135435457	0,0442950872725441
ENSG00000161920	MED11	mediator complex subunit 11 [Source:HGNC Symbol;Acc:HGNC:32687]	1027,68773807509	-0,408372721775181	0,188850002441607	0,00472560040665579	0,0442950872725441
ENSG00000275221	H2AC15	H2A clustered histone 15 [Source:HGNC Symbol;Acc:HGNC:4726]	153,645913984198	-0,518194251392699	0,332456661200242	0,00472564226367264	0,0442950872725441
ENSG00000128590	DNAJB9	DnaJ heat shock protein family (Hsp40) member B9 [Source:HGNC Symbol;Acc:HGNC:6968]	1089,05221136129	-0,281919286964354	0,110042467669695	0,00473694184404429	0,044362017975026
ENSG00000169740	ZNF32	zinc finger protein 32 [Source:HGNC Symbol;Acc:HGNC:13095]	975,469964428508	-0,465821706281036	0,243543932779791	0,00473785597837826	0,044362017975026
ENSG00000186197	EDARADD	EDAR associated death domain [Source:HGNC Symbol;Acc:HGNC:14341]	84,6639363265723	-0,466981603228575	0,244884855210793	0,00474003161832792	0,0443647350752809
ENSG00000100749	VRK1	VRK serine/threonine kinase 1 [Source:HGNC Symbol;Acc:HGNC:12718]	4694,47274742822	-0,477015253709027	0,256975998135309	0,004755051972727	0,0443993578468723
ENSG00000125977	EIF2S2	eukaryotic translation initiation factor 2 subunit beta [Source:HGNC Symbol;Acc:HGNC:3266]	3411,64688373192	-0,309988460890106	0,12440663741178	0,00475636173870703	0,0443993578468723
ENSG00000151304	SRFBP1	serum response factor binding protein 1 [Source:HGNC Symbol;Acc:HGNC:26333]	995,917750506827	-0,348566865961292	0,146587559589841	0,00475882620016201	0,0443993578468723
ENSG00000165389	SPTSSA	serine palmitoyltransferase small subunit A [Source:HGNC Symbol;Acc:HGNC:20361]	911,025657544261	-0,378915389721783	0,16669551216193	0,00475537208021596	0,0443993578468723
ENSG00000235890	TSPEAR-AS1	TSPEAR antisense RNA 1 [Source:HGNC Symbol;Acc:HGNC:1271]	10,0905626096166	-0,448265307827365	0,415563975410988	0,00475177747050764	0,0443993578468723
ENSG00000229766	TMX4-AS1	TMX4 antisense RNA 1 [Source:HGNC Symbol;Acc:HGNC:55788]	31,1161814251962	-0,518881614948627	0,347545920354895	0,00476469778502785	0,0444189139784886
ENSG00000173809	TDRD12	tudor domain containing 12 [Source:HGNC Symbol;Acc:HGNC:25044]	23,0783942043126	-0,51615977106457	0,364081572440307	0,00476925685456411	0,0444438074407499
ENSG00000100216	TOMM22	translocase of outer mitochondrial membrane 22 [Source:HGNC Symbol;Acc:HGNC:18002]	2012,27527740448	-0,380440810286785	0,167953736479711	0,00478157297522692	0,0445233130617687
ENSG00000161031	PGLYRP2	peptidoglycan recognition protein 2 [Source:HGNC Symbol;Acc:HGNC:30013]	9,76001444379683	-0,499952811318944	0,388566419622387	0,00478033237932231	0,0445233130617687
ENSG00000117133	RPF1	ribosome production factor 1 homolog [Source:HGNC Symbol;Acc:HGNC:30350]	1594,36580838221	-0,256042663983306	0,0980645976949877	0,0048012032540154	0,0445811228734708
ENSG00000262814	MRPL12	mitochondrial ribosomal protein L12 [Source:HGNC Symbol;Acc:HGNC:10378]	156,608479384479	-0,424071860932695	0,202847475013805	0,00480256054926108	0,0445811228734708
ENSG00000270505	IGHV1OR15-1	immunoglobulin heavy variable 1/OR15-1 (non-functional) [Source:HGNC Symbol;Acc:HGNC:5563]	258,840264517887	-0,518134443215439	0,347244773809761	0,00480415166561511	0,0445811228734708
ENSG00000281179	None	novel gene identicle to IGHV1OR15-1	258,840264517887	-0,518134443215439	0,347244773809761	0,00480415166561511	0,0445811228734708
ENSG00000137714	FDX1	ferredoxin 1 [Source:HGNC Symbol;Acc:HGNC:3638]	721,539072515442	-0,33034299356385	0,135927685400661	0,00480993991373326	0,0446109129563041
ENSG00000176182	MYPOP	Myb related transcription factor, partner of profilin [Source:HGNC Symbol;Acc:HGNC:20178]	150,979778585812	-0,346873698652459	0,145829762050062	0,00481568056082441	0,0446289734526185
ENSG00000112210	RAB23	RAB23, member RAS oncogene family [Source:HGNC Symbol;Acc:HGNC:14263]	354,180182961453	-0,515755077130535	0,329238813755504	0,00482460834353264	0,0446941080013083
ENSG00000137804	NUSAP1	nucleolar and spindle associated protein 1 [Source:HGNC Symbol;Acc:HGNC:18538]	1836,9603960491	-0,517507113944511	0,341541180666418	0,00482935864502671	0,0447205072481221
ENSG00000204482	LST1	leukocyte specific transcript 1 [Source:HGNC Symbol;Acc:HGNC:14189]	2007,33589133158	-0,501906134986183	0,295008441900163	0,00483713894769905	0,0447749329029735
ENSG00000050393	MCUR1	mitochondrial calcium uniporter regulator 1 [Source:HGNC Symbol;Acc:HGNC:21097]	790,839246948226	-0,485971897058226	0,271070562047176	0,00488696972245807	0,0451473881309141
ENSG00000272892	None	novel transcript	87,7369410979533	-0,470108933595552	0,250881595428881	0,00489833135694147	0,0452168445778081
ENSG00000260519	ATP8A1-DT	ATP8A1 divergent transcript [Source:HGNC Symbol;Acc:HGNC:55392]	18,2759456896771	-0,505960585346232	0,305088718135387	0,00490506465221486	0,045243501084522
ENSG00000168811	IL12A	interleukin 12A [Source:HGNC Symbol;Acc:HGNC:5969]	38,1039201586455	-0,483042065700884	0,267832400868089	0,0049293756694271	0,0453508840192518
ENSG00000213904	LIPE-AS1	LIPE antisense RNA 1 [Source:HGNC Symbol;Acc:HGNC:48589]	165,143415662567	-0,500521590066314	0,295063856954524	0,00493019810120043	0,0453508840192518
ENSG00000237753	SLC20A1-DT	SLC20A1 divergent transcript [Source:HGNC Symbol;Acc:HGNC:55651]	233,275655789864	-0,388240275610487	0,174650922929476	0,00492722255102005	0,0453508840192518
ENSG00000144290	SLC4A10	solute carrier family 4 member 10 [Source:HGNC Symbol;Acc:HGNC:13811]	915,73272188504	-0,500629324307479	0,384057223687273	0,00494019868481663	0,0453719262504822
ENSG00000176101	SSNA1	SS nuclear autoantigen 1 [Source:HGNC Symbol;Acc:HGNC:11321]	967,381368793672	-0,410648736519131	0,192554777362033	0,00494519033899382	0,0454000502054329
ENSG00000226287	TMEM191A	transmembrane protein 191A (pseudogene) [Source:HGNC Symbol;Acc:HGNC:25317]	112,906572990789	-0,437386274111876	0,216799478725365	0,00496654159808482	0,0455782854145615
ENSG00000143436	MRPL9	mitochondrial ribosomal protein L9 [Source:HGNC Symbol;Acc:HGNC:14277]	867,8637779978	-0,29802473820232	0,118910199013007	0,00496864583150399	0,0455798192652199
ENSG00000123131	PRDX4	peroxiredoxin 4 [Source:HGNC Symbol;Acc:HGNC:17169]	435,065623176967	-0,382788267398492	0,17101364201811	0,0049879757024933	0,0457036870247926
ENSG00000151353	TMEM18	transmembrane protein 18 [Source:HGNC Symbol;Acc:HGNC:25257]	979,442576402899	-0,300182039639717	0,120169611967406	0,00500750225231401	0,0457952941220422
ENSG00000287009	None	novel transcript, antisense to ZNF518A	33,931847997944	-0,454183896352155	0,23438689445869	0,00500770470786292	0,0457952941220422
ENSG00000204237	OXLD1	oxidoreductase like domain containing 1 [Source:HGNC Symbol;Acc:HGNC:27901]	831,33567916923	-0,407655210053851	0,190696095247845	0,00502300879231798	0,0459026787524842
ENSG00000055332	EIF2AK2	eukaryotic translation initiation factor 2 alpha kinase 2 [Source:HGNC Symbol;Acc:HGNC:9437]	4487,88480554427	-0,479758769160417	0,26556003117435	0,00504939347668837	0,0459661950863088
ENSG00000078967	UBE2D4	ubiquitin conjugating enzyme E2 D4 (putative) [Source:HGNC Symbol;Acc:HGNC:21647]	293,034693838266	-0,374694240153984	0,16551062795983	0,00504163578195784	0,0459661950863088
ENSG00000112667	DNPH1	2'-deoxynucleoside 5'-phosphate N-hydrolase 1 [Source:HGNC Symbol;Acc:HGNC:21218]	254,339449830555	-0,402228790274343	0,186430679984472	0,00504673927860956	0,0459661950863088
ENSG00000134049	IER3IP1	immediate early response 3 interacting protein 1 [Source:HGNC Symbol;Acc:HGNC:18550]	1177,88913036388	-0,35875252583907	0,154639220162482	0,00504893966253319	0,0459661950863088
ENSG00000137812	KNL1	kinetochore scaffold 1 [Source:HGNC Symbol;Acc:HGNC:24054]	1650,89149854623	-0,510730950432871	0,32437399069266	0,00504983486179806	0,0459661950863088
ENSG00000227268	KLLN	killin, p53 regulated DNA replication inhibitor [Source:HGNC Symbol;Acc:HGNC:37212]	176,567823482461	-0,40603622483082	0,189542773536787	0,00504640868298643	0,0459661950863088
ENSG00000100478	AP4S1	adaptor related protein complex 4 subunit sigma 1 [Source:HGNC Symbol;Acc:HGNC:575]	521,261211681668	-0,273562795326482	0,107012402556988	0,0050631574476982	0,046069642205854
ENSG00000203778	FAM229B	family with sequence similarity 229 member B [Source:HGNC Symbol;Acc:HGNC:33858]	57,0875524817784	-0,49160452304699	0,283224797824686	0,00506732143027509	0,0460838675227112
ENSG00000251000	GGCTP1	GGCT pseudogene 1 [Source:HGNC Symbol;Acc:HGNC:54609]	31,639636669953	-0,504211983118529	0,306849205998812	0,00506863787287618	0,0460838675227112
ENSG00000123600	METTL8	methyltransferase 8, methylcytidine [Source:HGNC Symbol;Acc:HGNC:25856]	982,486346849095	-0,408305405815126	0,191763887356566	0,00508790947716588	0,0462412166850958
ENSG00000224977	RC3H1-DT	RC3H1 divergent transcript [Source:HGNC Symbol;Acc:HGNC:54295]	30,4275171086116	-0,511295210648749	0,331211385709009	0,00510849544242043	0,046361170098786
ENSG00000196072	BLOC1S2	biogenesis of lysosomal organelles complex 1 subunit 2 [Source:HGNC Symbol;Acc:HGNC:20984]	2334,01573952034	-0,382842629214769	0,172061483521776	0,00514187353705091	0,0465697784167851
ENSG00000287263	None	novel transcript	987,737222376002	-0,366111417731194	0,160214224294916	0,00516006708207796	0,0466970485328348
ENSG00000166136	NDUFB8	NADH:ubiquinone oxidoreductase subunit B8 [Source:HGNC Symbol;Acc:HGNC:7703]	2261,45052939869	-0,324946152201187	0,134375859566463	0,00517099125401389	0,0467435359995954
ENSG00000169902	TPST1	tyrosylprotein sulfotransferase 1 [Source:HGNC Symbol;Acc:HGNC:12020]	531,279078486962	-0,492505392775856	0,287080434166856	0,00517020977692059	0,0467435359995954
ENSG00000173258	ZNF483	zinc finger protein 483 [Source:HGNC Symbol;Acc:HGNC:23384]	557,756041703809	-0,371126008834073	0,163823036603835	0,00518045818064414	0,0468111294126562
ENSG00000083099	LYRM2	LYR motif containing 2 [Source:HGNC Symbol;Acc:HGNC:25229]	1069,20340731748	-0,360696868525099	0,156724607723497	0,00519456043063206	0,0469025352773493
ENSG00000210144	MT-TY	mitochondrially encoded tRNA-Tyr (UAU/C) [Source:HGNC Symbol;Acc:HGNC:7502]	12,8423275933988	-0,430817967101696	0,415272504222745	0,00523290631613292	0,0471402318601101
ENSG00000183850	ZNF730	zinc finger protein 730 [Source:HGNC Symbol;Acc:HGNC:32470]	65,4204228606037	-0,501447770418702	0,374599693261105	0,00524264219817376	0,0472098625805697
ENSG00000107014	RLN2	relaxin 2 [Source:HGNC Symbol;Acc:HGNC:10027]	54,3765904945366	-0,502701904406183	0,310260076654179	0,00526174899650495	0,0473275817613767
ENSG00000196611	MMP1	matrix metallopeptidase 1 [Source:HGNC Symbol;Acc:HGNC:7155]	5,9226120166426	-0,429156798280482	0,415397885323558	0,00526449046377755	0,047334146202784
ENSG00000126709	IFI6	interferon alpha inducible protein 6 [Source:HGNC Symbol;Acc:HGNC:4054]	2935,15879920383	-0,461754063322873	0,404374044960269	0,00526669714809256	0,047335899119411
ENSG00000233834	GIRGL	glutamine insufficiency regulator of glutaminase lncRNA [Source:HGNC Symbol;Acc:HGNC:55702]	14,3808767767676	-0,504059873672099	0,314587415524141	0,00527917840286811	0,0474299609849128
ENSG00000127328	RAB3IP	RAB3A interacting protein [Source:HGNC Symbol;Acc:HGNC:16508]	1772,06471426354	-0,349175546063745	0,149627725221128	0,00528573360954656	0,047452295727132
ENSG00000203711	LINC02901	long intergenic non-protein coding RNA 2901 [Source:HGNC Symbol;Acc:HGNC:21179]	6,62656275721151	-0,497333795540483	0,379006444702695	0,00528771438149341	0,047452295727132
ENSG00000239789	MRPS17	mitochondrial ribosomal protein S17 [Source:HGNC Symbol;Acc:HGNC:14047]	337,662460375363	-0,365627633390887	0,160630142840763	0,00529293465381855	0,0474810340847695
ENSG00000118454	ANKRD13C	ankyrin repeat domain 13C [Source:HGNC Symbol;Acc:HGNC:25374]	2389,39827301859	-0,426314773475419	0,209688842485248	0,00531052944970041	0,0476025744576954
ENSG00000161277	THAP8	THAP domain containing 8 [Source:HGNC Symbol;Acc:HGNC:23191]	71,1584399225172	-0,399926200767477	0,186757896718003	0,00533831038342297	0,0477961559254391
ENSG00000171428	NAT1	N-acetyltransferase 1 [Source:HGNC Symbol;Acc:HGNC:7645]	517,603287399964	-0,33482467687365	0,14097340778028	0,00534875468796444	0,0478358790603585
ENSG00000150782	IL18	interleukin 18 [Source:HGNC Symbol;Acc:HGNC:5986]	397,380522674124	-0,414242461000677	0,199088356528269	0,00535615946575144	0,0478839028226183
ENSG00000173409	ARV1	ARV1 homolog, fatty acid homeostasis modulator [Source:HGNC Symbol;Acc:HGNC:29561]	408,208878741496	-0,365118128196022	0,160658799431685	0,00536138980021445	0,0479124580323
ENSG00000121236	TRIM6	tripartite motif containing 6 [Source:HGNC Symbol;Acc:HGNC:16277]	42,9707310664585	-0,483547391580634	0,390456093264271	0,00537399975973907	0,0479886961467401
ENSG00000112146	FBXO9	F-box protein 9 [Source:HGNC Symbol;Acc:HGNC:13588]	6198,74571653113	-0,410419713624341	0,196110958918132	0,00540161312208357	0,0481490896276014
ENSG00000165972	CCDC38	coiled-coil domain containing 38 [Source:HGNC Symbol;Acc:HGNC:26843]	11,4222676607019	-0,505884343562443	0,357018186753296	0,00540554422913829	0,0481607178006907
ENSG00000268129	None	novel transcript	37,5749818366904	-0,461634005876099	0,248168772804456	0,00540967761573466	0,0481793013997867
ENSG00000157778	PSMG3	proteasome assembly chaperone 3 [Source:HGNC Symbol;Acc:HGNC:22420]	630,736291984094	-0,409573457972041	0,195603027356816	0,00542979371018885	0,0482853537417776
ENSG00000279227	None	novel transcript	40,9648748784613	-0,423856000813582	0,208914447140544	0,00547617831756431	0,0486243304952031
ENSG00000280278	FLJ30679	uncharacterized protein FLJ30679 [Source:NCBI gene (formerly Entrezgene);Acc:146512]	8,97818982988918	-0,498486435049175	0,37166529616001	0,00548420011914198	0,0486393738569689
ENSG00000164162	ANAPC10	anaphase promoting complex subunit 10 [Source:HGNC Symbol;Acc:HGNC:24077]	566,227626817205	-0,366350947521205	0,162254698132134	0,0054939031140169	0,0486898456771442
ENSG00000247240	UBL7-DT	UBL7 divergent transcript [Source:HGNC Symbol;Acc:HGNC:48614]	197,895479342186	-0,327017512152244	0,136931045163868	0,00549674937125453	0,0486967291813325
ENSG00000155868	MED7	mediator complex subunit 7 [Source:HGNC Symbol;Acc:HGNC:2378]	1153,04861195599	-0,41679707875958	0,202652437043996	0,00550639557595369	0,0487454807758429
ENSG00000083457	ITGAE	integrin subunit alpha E [Source:HGNC Symbol;Acc:HGNC:6147]	637,503427369785	-0,430733104318501	0,21593146000301	0,0055179912166234	0,0487900517608264
ENSG00000148362	PAXX	PAXX non-homologous end joining factor [Source:HGNC Symbol;Acc:HGNC:27849]	999,48805405021	-0,41709789334888	0,203224661869362	0,00554123946449598	0,0488700766865031
ENSG00000124733	MEA1	male-enhanced antigen 1 [Source:HGNC Symbol;Acc:HGNC:6986]	1711,04171389963	-0,356049702512772	0,155607039443911	0,00557740284500926	0,0490786420879087
ENSG00000253409	TRBV7-4	T cell receptor beta variable 7-4 [Source:HGNC Symbol;Acc:HGNC:12238]	24,6263899503376	-0,475518785959813	0,268915550234647	0,00557517008497859	0,0490786420879087
ENSG00000100442	FKBP3	FKBP prolyl isomerase 3 [Source:HGNC Symbol;Acc:HGNC:3719]	2210,03631384225	-0,442393032240554	0,228634206606347	0,00559094950049561	0,0491518925974578
ENSG00000157152	SYN2	synapsin II [Source:HGNC Symbol;Acc:HGNC:11495]	19,6909938629377	-0,49213770415997	0,377722129158203	0,00559340340863437	0,0491518925974578
ENSG00000176208	ATAD5	ATPase family AAA domain containing 5 [Source:HGNC Symbol;Acc:HGNC:25752]	1253,67945000979	-0,455656558431415	0,243443609824873	0,00558793376023158	0,0491518925974578
ENSG00000198931	APRT	adenine phosphoribosyltransferase [Source:HGNC Symbol;Acc:HGNC:626]	2417,10934039495	-0,389465615363553	0,180329710727903	0,00562510745413673	0,0493323810644194
ENSG00000224083	MTCO1P11	MT-CO1 pseudogene 11 [Source:HGNC Symbol;Acc:HGNC:52013]	288,744087366726	-0,498115631775251	0,312309616779441	0,00562848475312648	0,0493436088826625
ENSG00000272906	None	novel transcript, antisense to TOR1AIP1	193,423761040752	-0,417598306638224	0,204543938071327	0,00564156933354973	0,049439898107421
ENSG00000214756	CSKMT	citrate synthase lysine methyltransferase [Source:HGNC Symbol;Acc:HGNC:33113]	298,074356446218	-0,408679489825785	0,196580961165356	0,00565077962394421	0,0494837530894705
ENSG00000164182	NDUFAF2	NADH:ubiquinone oxidoreductase complex assembly factor 2 [Source:HGNC Symbol;Acc:HGNC:28086]	346,505879803104	-0,420202540619948	0,207173579801761	0,00566518847103719	0,049573032623096
ENSG00000176125	UFSP1	UFM1 specific peptidase 1 (inactive) [Source:HGNC Symbol;Acc:HGNC:33821]	103,337577881464	-0,454692400615433	0,243563577585788	0,00568568434081469	0,0497192355309378
ENSG00000133321	PLAAT4	phospholipase A and acyltransferase 4 [Source:HGNC Symbol;Acc:HGNC:9869]	4085,83911581188	-0,418980126202008	0,206280861403136	0,00569412372674748	0,0497522210510094
ENSG00000124380	SNRNP27	small nuclear ribonucleoprotein U4/U6.U5 subunit 27 [Source:HGNC Symbol;Acc:HGNC:30240]	917,395304427322	-0,326133926004445	0,137234484478301	0,005701046953746	0,0497757457594224
ENSG00000170382	LRRN2	leucine rich repeat neuronal 2 [Source:HGNC Symbol;Acc:HGNC:16914]	11,0295619137752	-0,477845065174943	0,389233300439887	0,00569976393719938	0,0497757457594224
ENSG00000254703	SENCR	smooth muscle and endothelial cell enriched migration/differentiation-associated lncRNA [Source:HGNC Symbol;Acc:HGNC:44177]	120,511608486713	-0,408071743161519	0,196487902479817	0,00570705967196424	0,0498097604159193
ENSG00000108826	MRPL27	mitochondrial ribosomal protein L27 [Source:HGNC Symbol;Acc:HGNC:14483]	1140,24917483107	-0,386487658996729	0,17862530214886	0,00572460598478468	0,049888881045179
ENSG00000006015	REX1BD	required for excision 1-B domain containing [Source:HGNC Symbol;Acc:HGNC:26098]	606,802435204568	-0,44956446094123	0,238226260728731	0,00573623588281894	0,0498978300638557
ENSG00000162746	FCRLB	Fc receptor like B [Source:HGNC Symbol;Acc:HGNC:26431]	78,565313615112	-0,455354383615243	0,244998129520023	0,00573592604785881	0,0498978300638557
