# Supplementary material for: Transposable element expression is associated with sex chromosome number in humans
Source: PLoS Genet. 2025 Jun 26;21(6):e1011668. doi: 10.1371/journal.pgen.1011668 (PMC12225981; doi:10.1371/journal.pgen.1011668)
Supplement: S3 Data — (ZIP) [file pgen.1011668.s004.zip]

Archive with 24 entries (24 files):
- gprofiler_upregulated_protein_coding_genes_in_XXY_compared_to_XX.csv
- gprofiler_upregulated_protein_coding_genes_in_XXY_compared_to_XY.csv
- gprofiler_upregulated_protein_coding_genes_in_XY_compared_to_XX.csv
- gprofiler_upregulated_protein_coding_genes_in_XYY_compared_to_XX.csv
- gprofiler_upregulated_protein_coding_genes_in_XYY_compared_to_XXY.csv
- gprofiler_upregulated_protein_coding_genes_in_XYY_compared_to_XY.csv
- gprofiler_downregulated_genes_in_XXY_compared_to_XX.csv
- gprofiler_downregulated_genes_in_XXY_compared_to_XY.csv
- gprofiler_downregulated_genes_in_XY_compared_to_XX.csv
- gprofiler_downregulated_genes_in_XYY_compared_to_XX.csv
- gprofiler_downregulated_genes_in_XYY_compared_to_XXY.csv
- gprofiler_downregulated_genes_in_XYY_compared_to_XY.csv
- gprofiler_downregulated_protein_coding_genes_in_XXY_compared_to_XX.csv
- gprofiler_downregulated_protein_coding_genes_in_XXY_compared_to_XY.csv
- gprofiler_downregulated_protein_coding_genes_in_XY_compared_to_XX.csv
- gprofiler_downregulated_protein_coding_genes_in_XYY_compared_to_XX.csv
- gprofiler_downregulated_protein_coding_genes_in_XYY_compared_to_XXY.csv
- gprofiler_downregulated_protein_coding_genes_in_XYY_compared_to_XY.csv
- gprofiler_upregulated_genes_in_XXY_compared_to_XX.csv
- gprofiler_upregulated_genes_in_XXY_compared_to_XY.csv
- gprofiler_upregulated_genes_in_XY_compared_to_XX.csv
- gprofiler_upregulated_genes_in_XYY_compared_to_XX.csv
- gprofiler_upregulated_genes_in_XYY_compared_to_XXY.csv
- gprofiler_upregulated_genes_in_XYY_compared_to_XY.csv
