# Supplementary material for: Transposable element expression is associated with sex chromosome number in humans
Source: PLoS Genet. 2025 Jun 26;21(6):e1011668. doi: 10.1371/journal.pgen.1011668 (PMC12225981; doi:10.1371/journal.pgen.1011668)
Supplement: S3 Data — (ZIP) [file pgen.1011668.s004.zip › gprofiler_upregulated_protein_coding_genes_in_XYY_compared_to_XY.csv]

query "significant" "p_value" "term_size" "query_size" "intersection_size" "precision" "recall" "term_id" "source" "term_name" "effective_domain_size" "source_order"
query_1 "TRUE" "0.00721911624630486" "18" "11" "3" "0.272727272727273" "0.166666666666667" "HP:0001450" "HP" "Y-linked inheritance" "4962" "1083"
query_1 "TRUE" "0.0436591568749717" "201" "11" "5" "0.454545454545455" "0.0248756218905473" "HP:0045058" "HP" "Abnormality of the testis size" "4962" "15494"
