# Supplementary material for: Transposable element expression is associated with sex chromosome number in humans
Source: PLoS Genet. 2025 Jun 26;21(6):e1011668. doi: 10.1371/journal.pgen.1011668 (PMC12225981; doi:10.1371/journal.pgen.1011668)
Supplement: S3 Data — (ZIP) [file pgen.1011668.s004.zip › gprofiler_downregulated_genes_in_XY_compared_to_XX.csv]

query "significant" "p_value" "term_size" "query_size" "intersection_size" "precision" "recall" "term_id" "source" "term_name" "effective_domain_size" "source_order"
query_1 "TRUE" "0.00720557318783369" "2749" "18" "11" "0.611111111111111" "0.00400145507457257" "TF:M00456_1" "TF" "Factor: FAC1; motif: NNNCAMAACACRNA; match class: 1" "20011" "2377"
