# Supplementary material for: Transposable element expression is associated with sex chromosome number in humans
Source: PLoS Genet. 2025 Jun 26;21(6):e1011668. doi: 10.1371/journal.pgen.1011668 (PMC12225981; doi:10.1371/journal.pgen.1011668)
Supplement: S4 Data — (ZIP) [file pgen.1011668.s005.zip]

Archive with 3 entries (3 files):
- Classification_of_differentially_expressed_TE_in_XXY_compared_to_XX.csv
- Classification_of_differentially_expressed_TE_in_XY_compared_to_XX.csv
- Classification_of_differentially_expressed_TE_in_XYY_compared_to_XX.csv
