# Supplementary material for: Transposable element expression is associated with sex chromosome number in humans
Source: PLoS Genet. 2025 Jun 26;21(6):e1011668. doi: 10.1371/journal.pgen.1011668 (PMC12225981; doi:10.1371/journal.pgen.1011668)
Supplement: S4 Data — (ZIP) [file pgen.1011668.s005.zip › Classification_of_differentially_expressed_TE_in_XXY_compared_to_XX.csv]

TE	Order	Family	variation
LTR5_Hs	LTR	ERVK	upregulated
LTR40A1	LTR	ERVL	upregulated
Charlie15a	DNA	hAT-Charlie	upregulated
MER66B	LTR	ERV1	upregulated
THE1B-int	LTR	ERVL-MaLR	upregulated
HERVK22-int	LTR	ERVK	upregulated
THE1A-int	LTR	ERVL-MaLR	upregulated
HERV9-int	LTR	ERV1	upregulated
HERVL18-int	LTR	ERVL	upregulated
LTR18A	LTR	ERVL	upregulated
SVA_D	Retroposon	SVA	upregulated
MLT1N2	LTR	ERVL-MaLR	upregulated
MSTB1-int	LTR	ERVL-MaLR	upregulated
MLT1E3	LTR	ERVL-MaLR	upregulated
ERVL-int	LTR	ERVL	upregulated
MER9a1	LTR	ERVK	upregulated
LTR13	LTR	ERVK	upregulated
MER74B	LTR	ERVL	upregulated
MER52A	LTR	ERV1	upregulated
ERV3-16A3_LTR	LTR	ERVL	upregulated
MER91B	DNA	hAT-Tip100	upregulated
MER91A	DNA	hAT-Tip100	upregulated
LTR19A	LTR	ERV1	upregulated
MER117	DNA	hAT-Charlie	upregulated
MER34C2	LTR	ERV1	upregulated
LTR5B	LTR	ERVK	upregulated
LTR3B_	LTR	ERVK	upregulated
MER115	DNA	hAT-Tip100	upregulated
MER92B	LTR	ERV1	upregulated
MER21B	LTR	ERVL	upregulated
MER21A	LTR	ERVL	upregulated
LTR53	LTR	ERVL	upregulated
MLT1G	LTR	ERVL-MaLR	upregulated
LTR66	LTR	ERVL	upregulated
MER70B	LTR	ERVL	upregulated
MamRep38	DNA	hAT	upregulated
LTR23-int	LTR	ERV1	upregulated
ORSL	DNA	hAT-Tip100	upregulated
LTR19B	LTR	ERV1	upregulated
MER51E	LTR	ERV1	upregulated
MER52D	LTR	ERV1	upregulated
MLT1M	LTR	ERVL-MaLR	upregulated
MER96B	DNA	hAT-Tip100	upregulated
hAT-N1_Mam	DNA	hAT-Tip100?	upregulated
X7C_LINE	LINE	CR1	upregulated
MER68-int	LTR	ERVL	upregulated
LTR10F	LTR	ERV1	upregulated
HERV3-int	LTR	ERV1	upregulated
MamTip3	DNA	hAT-Tip100	upregulated
LTR4	LTR	ERV1	upregulated
PRIMA41-int	LTR	ERV1	upregulated
MER50C	LTR	ERV1	upregulated
LTR15	LTR	ERV1	upregulated
UCON89	DNA	hAT?	upregulated
LTR1F1	LTR	ERV1	upregulated
MER30B	DNA	hAT-Charlie	upregulated
LTR14	LTR	ERVK	upregulated
LTR26D	LTR	ERV1	upregulated
MLT1A-int	LTR	ERVL-MaLR	upregulated
MSTD-int	LTR	ERVL-MaLR	upregulated
LTR22B2	LTR	ERVK	upregulated
MER51C	LTR	ERV1	upregulated
LTR12B	LTR	ERV1	upregulated
LTR35	LTR	ERV1	upregulated
LTR1F2	LTR	ERV1	upregulated
LTR19-int	LTR	ERV1	upregulated
MER61F	LTR	ERV1	upregulated
LTR22C0	LTR	ERVK	upregulated
LTR68	LTR	ERV1	upregulated
MER126	DNA		upregulated
UCON86	LINE	L2	upregulated
UCON46	Unknown		upregulated
LTR22B	LTR	ERVK	upregulated
LTR25-int	LTR	ERV1	upregulated
HERVK3-int	LTR	ERVK	upregulated
LTR10G	LTR	ERV1	upregulated
HERV15-int	LTR	ERV1	upregulated
HERV1_LTRe	LTR	ERV1	upregulated
MLT1C2-int	LTR	ERVL-MaLR	upregulated
HERVH-int	LTR	ERV1	downregulated
Alu	SINE	Alu	downregulated
LTR37B	LTR	ERV1	downregulated
UCON132b	DNA	hAT-Tip100	downregulated
LTR1C	LTR	ERV1	downregulated
HERVFH21-int	LTR	ERV1	downregulated
UCON81	DNA	hAT-Charlie	downregulated
MER41G	LTR	ERV1	downregulated
LTR7Y	LTR	ERV1	downregulated
LTR46-int	LTR	ERV1	downregulated
FordPrefect	DNA	hAT-Tip100	downregulated
UCON1	Unknown		downregulated
UCON5	Unknown		downregulated
LTR73	LTR	ERV1	downregulated
HERVH48-int	LTR	ERV1	downregulated
LTR10B1	LTR	ERV1	downregulated
