# Supplementary material for: Transposable element expression is associated with sex chromosome number in humans
Source: PLoS Genet. 2025 Jun 26;21(6):e1011668. doi: 10.1371/journal.pgen.1011668 (PMC12225981; doi:10.1371/journal.pgen.1011668)
Supplement: S4 Data — (ZIP) [file pgen.1011668.s005.zip › Classification_of_differentially_expressed_TE_in_XY_compared_to_XX.csv]

TE	Order	Family	variation
MSTB1-int	LTR	ERVL-MaLR	upregulated
LTR19A	LTR	ERV1	upregulated
MER70B	LTR	ERVL	upregulated
LTR22B2	LTR	ERVK	upregulated
MER51C	LTR	ERV1	upregulated
LTR19-int	LTR	ERV1	upregulated
LTR25-int	LTR	ERV1	upregulated
UCON75	Unknown		downregulated
