# Supplementary material for: Transposable element expression is associated with sex chromosome number in humans
Source: PLoS Genet. 2025 Jun 26;21(6):e1011668. doi: 10.1371/journal.pgen.1011668 (PMC12225981; doi:10.1371/journal.pgen.1011668)
Supplement: S4 Data — (ZIP) [file pgen.1011668.s005.zip › Classification_of_differentially_expressed_TE_in_XYY_compared_to_XX.csv]

TE	Order	Family	variation
LTR5_Hs	LTR	ERVK	upregulated
LTR40A1	LTR	ERVL	upregulated
LTR17	LTR	ERV1	upregulated
HERVK22-int	LTR	ERVK	upregulated
THE1A-int	LTR	ERVL-MaLR	upregulated
HERV9-int	LTR	ERV1	upregulated
MLT1N2	LTR	ERVL-MaLR	upregulated
MSTB1-int	LTR	ERVL-MaLR	upregulated
MER4A1	LTR	ERV1	upregulated
MER41D	LTR	ERV1	upregulated
MER9a1	LTR	ERVK	upregulated
LTR13	LTR	ERVK	upregulated
Charlie22a	DNA	hAT-Charlie	upregulated
MER91B	DNA	hAT-Tip100	upregulated
LTR19A	LTR	ERV1	upregulated
MER34C2	LTR	ERV1	upregulated
LTR5B	LTR	ERVK	upregulated
MLT2B2	LTR	ERVL	upregulated
MER92B	LTR	ERV1	upregulated
MER21B	LTR	ERVL	upregulated
LTR66	LTR	ERVL	upregulated
HERVL66-int	LTR	ERVL	upregulated
MER70B	LTR	ERVL	upregulated
LTR19B	LTR	ERV1	upregulated
MER52D	LTR	ERV1	upregulated
MamGypLTR3a	LTR	Gypsy	upregulated
X7C_LINE	LINE	CR1	upregulated
LTR10F	LTR	ERV1	upregulated
HERV3-int	LTR	ERV1	upregulated
LTR4	LTR	ERV1	upregulated
MER50C	LTR	ERV1	upregulated
LTR15	LTR	ERV1	upregulated
LTR1F1	LTR	ERV1	upregulated
LTR22B2	LTR	ERVK	upregulated
MER51C	LTR	ERV1	upregulated
LTR12B	LTR	ERV1	upregulated
LTR19-int	LTR	ERV1	upregulated
MER61F	LTR	ERV1	upregulated
LTR68	LTR	ERV1	upregulated
Ricksha_b	DNA	MULE-MuDR	upregulated
LTR25-int	LTR	ERV1	upregulated
LTR25	LTR	ERV1	upregulated
HERV1_LTRe	LTR	ERV1	upregulated
HERVH-int	LTR	ERV1	downregulated
Alu	SINE	Alu	downregulated
AluYj4	SINE	Alu	downregulated
LTR37B	LTR	ERV1	downregulated
MER96	DNA	hAT-Tip100	downregulated
UCON132b	DNA	hAT-Tip100	downregulated
HERVFH21-int	LTR	ERV1	downregulated
MER41G	LTR	ERV1	downregulated
LTR46-int	LTR	ERV1	downregulated
FordPrefect	DNA	hAT-Tip100	downregulated
UCON1	Unknown		downregulated
AluYb9	SINE	Alu	downregulated
UCON5	Unknown		downregulated
HERVH48-int	LTR	ERV1	downregulated
LTR10B1	LTR	ERV1	downregulated
HERV1_I-int	LTR	ERV1	downregulated
HERV1_LTRc	LTR	ERV1	downregulated
