# Supplementary material for: Transposable element expression is associated with sex chromosome number in humans
Source: PLoS Genet. 2025 Jun 26;21(6):e1011668. doi: 10.1371/journal.pgen.1011668 (PMC12225981; doi:10.1371/journal.pgen.1011668)
Supplement: S5 Data — (XLSX) [file pgen.1011668.s006.xlsx]

## Sheet: resumeTEDE
Transposable element group	subfamilies number into TE group	upregulated TE subfamilies in XYY compared to XX (number (%))	downregulated TE subfamilies in XYY compared to XX (number (%))	upregulated TE subfamilies in XXY compared to XX (number (%))	downregulated TE subfamilies in XXY compared to XX (number (%))	upregulated TE subfamilies in XY compared to XX (number (%))	downregulated TE subfamilies in XY compared to XX (number (%))	upregulated TE subfamilies in XYY compared to XY (number (%))	downregulated TE subfamilies in XYY compared to XY (number (%))	upregulated TE subfamilies in XXY compared to XY (number (%))	downregulated TE subfamilies in XXY compared to XY (number (%))	upregulated TE subfamilies in XYY compared to XXY (number (%))	downregulated TE subfamilies in XYY compared to XXY (number (%))
DNA transposon class	285	3 (1.06%)	3 (1.06%)	13 (4.61%)	3 (1.06%)	0 (0%)	0 (0%)	0 (0%)	0 (0%)	0 (0%)	0 (0%)	0 (0%)	0 (0%)
DNA/hAT family	4	0 (0%)	0 (0%)	1 (25%)	0 (0%)	0 (0%)	0 (0%)	0 (0%)	0 (0%)	0 (0%)	0 (0%)	0 (0%)	0 (0%)
DNA/hAT-Charlie family	83	1 (1.2%)	0 (0%)	3 (3.61%)	1 (1.2%)	0 (0%)	0 (0%)	0 (0%)	0 (0%)	0 (0%)	0 (0%)	0 (0%)	0 (0%)
DNA/hAT-Tip100 family	38	1 (2.63%)	3 (7.89%)	6 (15.79%)	2 (5.26%)	0 (0%)	0 (0%)	0 (0%)	0 (0%)	0 (0%)	0 (0%)	0 (0%)	0 (0%)
DNA/MULE-MuDR family	5	1 (20%)	0 (0%)	0 (0%)	0 (0%)	0 (0%)	0 (0%)	0 (0%)	0 (0%)	0 (0%)	0 (0%)	0 (0%)	0 (0%)
LINE superfamily	175	1 (0.57%)	0 (0%)	2 (1.14%)	0 (0%)	0 (0%)	0 (0%)	0 (0%)	0 (0%)	0 (0%)	0 (0%)	0 (0%)	0 (0%)
LINE/CR1 family	22	1 (4.55%)	0 (0%)	1 (4.55%)	0 (0%)	0 (0%)	0 (0%)	0 (0%)	0 (0%)	0 (0%)	0 (0%)	0 (0%)	0 (0%)
LINE/L2 family	12	0 (0%)	0 (0%)	1 (8.33%)	0 (0%)	0 (0%)	0 (0%)	0 (0%)	0 (0%)	0 (0%)	0 (0%)	0 (0%)	0 (0%)
LTR order	582	39 (6.7%)	9 (1.55%)	62 (10.65%)	10 (1.72%)	7 (1.2%)	0 (0%)	0 (0%)	0 (0%)	0 (0%)	0 (0%)	0 (0%)	0 (0%)
LTR/ERV1 family	297	23 (7.74%)	9 (3.03%)	29 (9.76%)	10 (3.37%)	4 (1.35%)	0 (0%)	0 (0%)	0 (0%)	0 (0%)	0 (0%)	0 (0%)	0 (0%)
LTR/ERVK family	42	6 (14.29%)	0 (0%)	11 (26.19%)	0 (0%)	1 (2.38%)	0 (0%)	0 (0%)	0 (0%)	0 (0%)	0 (0%)	0 (0%)	0 (0%)
LTR/ERVL family	119	6 (5.04%)	0 (0%)	12 (10.08%)	0 (0%)	1 (0.84%)	0 (0%)	0 (0%)	0 (0%)	0 (0%)	0 (0%)	0 (0%)	0 (0%)
LTR/ERVL-MaLR family	86	3 (3.49%)	0 (0%)	10 (11.63%)	0 (0%)	1 (1.16%)	0 (0%)	0 (0%)	0 (0%)	0 (0%)	0 (0%)	0 (0%)	0 (0%)
LTR/Gypsy family	18	1 (5.56%)	0 (0%)	0 (0%)	0 (0%)	0 (0%)	0 (0%)	0 (0%)	0 (0%)	0 (0%)	0 (0%)	0 (0%)	0 (0%)
SINE superfamily	62	0 (0%)	3 (4.84%)	0 (0%)	1 (1.61%)	0 (0%)	0 (0%)	0 (0%)	0 (0%)	0 (0%)	0 (0%)	0 (0%)	0 (0%)
SINE/Alu family	53	0 (0%)	3 (5.66%)	0 (0%)	1 (1.89%)	0 (0%)	0 (0%)	0 (0%)	0 (0%)	0 (0%)	0 (0%)	0 (0%)	0 (0%)
SVA superfamily	6	0 (0%)	0 (0%)	1 (16.67%)	0 (0%)	0 (0%)	0 (0%)	0 (0%)	0 (0%)	0 (0%)	0 (0%)	0 (0%)	0 (0%)
