# Supplementary material for: Transposable element expression is associated with sex chromosome number in humans
Source: PLoS Genet. 2025 Jun 26;21(6):e1011668. doi: 10.1371/journal.pgen.1011668 (PMC12225981; doi:10.1371/journal.pgen.1011668)
Supplement: S7 Data — (ZIP) [file pgen.1011668.s008.zip]

Archive with 12 entries (12 files):
- overlap_between_downregulated_genes_and_downregulated_TEs_in_XXY_compared_to_XX.bed
- overlap_between_downregulated_genes_and_downregulated_TEs_in_XXY_compared_to_XX.xlsx
- overlap_between_downregulated_genes_and_downregulated_TEs_in_XY_compared_to_XX.bed
- overlap_between_downregulated_genes_and_downregulated_TEs_in_XY_compared_to_XX.xlsx
- overlap_between_downregulated_genes_and_downregulated_TEs_in_XYY_compared_to_XX.bed
- overlap_between_downregulated_genes_and_downregulated_TEs_in_XYY_compared_to_XX.xlsx
- overlap_between_upregulated_genes_and_upregulated_TEs_in_XXY_compared_to_XX.bed
- overlap_between_upregulated_genes_and_upregulated_TEs_in_XXY_compared_to_XX.xlsx
- overlap_between_upregulated_genes_and_upregulated_TEs_in_XY_compared_to_XX.bed
- overlap_between_upregulated_genes_and_upregulated_TEs_in_XY_compared_to_XX.xlsx
- overlap_between_upregulated_genes_and_upregulated_TEs_in_XYY_compared_to_XX.bed
- overlap_between_upregulated_genes_and_upregulated_TEs_in_XYY_compared_to_XX.xlsx
