# Supplementary material for: Transposable element expression is associated with sex chromosome number in humans
Source: PLoS Genet. 2025 Jun 26;21(6):e1011668. doi: 10.1371/journal.pgen.1011668 (PMC12225981; doi:10.1371/journal.pgen.1011668)
Supplement: S7 Data — (ZIP) [file pgen.1011668.s008.zip › overlap_between_downregulated_genes_and_downregulated_TEs_in_XXY_compared_to_XX.xlsx]

## Sheet: overlap_between_downregulated_g
chr15	79879903	79879972	ENSG00000136371	MTHFS	-
chr9	131205086	131205135	ENSG00000126883	NUP214	+
chr7	151472468	151472542	ENSG00000106615	RHEB	-
chr2	216504944	216505034	ENSG00000197756	RPL37A	+
chr7	43696083	43696138	ENSG00000106603	COA1	-
chr20	26209717	26209878	ENSG00000227195	MIR663AHG	-
chr17	45464811	45464866	ENSG00000225190	PLEKHM1	-
chr1	151085850	151085888	ENSG00000143458	GABPB2	+
chr8	116689927	116690001	ENSG00000147677	EIF3H	-
chr2	68080415	68080456	ENSG00000197223	C1D	-
chr6	34421098	34421146	ENSG00000124614	RPS10	-
chr20	25680800	25680865	ENSG00000213742	ZNF337-AS1	+
chr1	44833796	44833844	ENSG00000117425	PTCH2	-
chr2	42373498	42373527	ENSG00000115944	COX7A2L	-
chr16	29953594	29953660	ENSG00000149932	TMEM219	+
chr12	53664407	53664469	ENSG00000135390	ATP5MC2	-
chr10	15839327	15839407	ENSG00000148481	MINDY3	-
chr8	30747817	30747867	ENSG00000104691	UBXN8	+
chr13	48093625	48093687	ENSG00000136146	MED4	-
chr7	112273717	112273763	ENSG00000198839	ZNF277	+
chr19	12095257	12095300	ENSG00000214189	ZNF788P	+
chr7	77674885	77674917	ENSG00000214293	APTR	-
chr5	145709294	145709374	ENSG00000186314	PRELID2	-
chr14	49581554	49581599	ENSG00000213741	RPS29	-
chr5	77830258	77830325	ENSG00000171530	TBCA	-
chr1	1731009	1731053	ENSG00000227775	AL031282.1	+
chr19	13268944	13268997	ENSG00000141837	CACNA1A	-
chr19	13286050	13286088	ENSG00000141837	CACNA1A	-
chr3	187175960	187176339	ENSG00000163923	RPL39L	-
chr3	187176338	187176555	ENSG00000163923	RPL39L	-
chr3	187176557	187177218	ENSG00000163923	RPL39L	-
chr3	187177221	187177724	ENSG00000163923	RPL39L	-
chr3	187177715	187177864	ENSG00000163923	RPL39L	-
chr3	187177844	187180810	ENSG00000163923	RPL39L	-
chr1	63573101	63573480	ENSG00000142856	ITGB3BP	-
chr1	63573481	63573697	ENSG00000142856	ITGB3BP	-
chr1	63573699	63573888	ENSG00000142856	ITGB3BP	-
chr1	63573892	63574886	ENSG00000142856	ITGB3BP	-
chr17	59618809	59618880	ENSG00000273702	AC091271.1	-
chr15	79879903	79879972	ENSG00000259332	ST20-MTHFS	-
chr9	33935308	33935357	ENSG00000137073	UBAP2	-
chr9	33999910	33999948	ENSG00000137073	UBAP2	-
chr9	33999950	34000000	ENSG00000137073	UBAP2	-
chr14	77744027	77744067	ENSG00000119705	SLIRP	+
chr13	91538962	91539183	ENSG00000179399	GPC5	+
chr13	91706315	91706576	ENSG00000179399	GPC5	+
chr13	92273866	92273996	ENSG00000179399	GPC5	+
chr14	103924362	103924426	ENSG00000156411	ATP5MPL	-
chr12	72109977	72110054	ENSG00000072657	TRHDE	+
chr18	39317453	39317719	ENSG00000267374	MIR924HG	-
chr18	39317881	39317974	ENSG00000267374	MIR924HG	-
chr6	63559774	63559828	ENSG00000112245	PTP4A1	+
chr7	88110580	88110613	ENSG00000008277	ADAM22	+
chr8	108296883	108296951	ENSG00000104408	EIF3E	-
chr19	58496699	58496759	ENSG00000083807	SLC27A5	-
chr16	19485180	19485225	ENSG00000260592	AC130456.3	-
chr12	49246221	49246280	ENSG00000258101	AC010173.1	-
chr14	70328073	70328145	ENSG00000258644	SYNJ2BP-COX16	-
chr11	108403814	108403880	ENSG00000166323	C11orf65	-
chr11	108406402	108406440	ENSG00000166323	C11orf65	-
chr5	173001611	173001645	ENSG00000113732	ATP6V0E1	+
chr19	15829202	15829645	ENSG00000214049	UCA1	+
chr19	15829642	15834725	ENSG00000214049	UCA1	+
chr18	21853989	21854032	ENSG00000101752	MIB1	+
chr10	63593032	63593087	ENSG00000165476	REEP3	+
chr20	37010192	37010239	ENSG00000080839	RBL1	-
chr16	30570769	30570807	ENSG00000229809	ZNF688	-
chr12	123499935	123500000	ENSG00000188026	RILPL1	-
chr12	31957883	31957923	ENSG00000255760	LINC02422	-
chr14	70328073	70328145	ENSG00000133983	COX16	-
chr6	97368630	97368676	ENSG00000271860	AL589740.1	+
chr6	97779950	97782999	ENSG00000271860	AL589740.1	+
chr6	97782979	97783125	ENSG00000271860	AL589740.1	+
chr6	97783116	97783620	ENSG00000271860	AL589740.1	+
chr6	97783623	97784278	ENSG00000271860	AL589740.1	+
chr6	97784280	97784494	ENSG00000271860	AL589740.1	+
chr6	97784493	97784871	ENSG00000271860	AL589740.1	+
chr10	58284094	58284136	ENSG00000122873	CISD1	+
chr4	128209460	128209502	ENSG00000138709	LARP1B	+
chr1	7593453	7593489	ENSG00000171735	CAMTA1	+
chr22	16611308	16611747	ENSG00000100181	TPTEP1	+
chr22	16614709	16615149	ENSG00000100181	TPTEP1	+
chr22	16611748	16614708	ENSG00000100181	TPTEP1	+
chr19	46599915	46599953	ENSG00000230510	PPP5D1	-
chr4	83505284	83505466	ENSG00000163322	ABRAXAS1	-
chr4	83505454	83506464	ENSG00000163322	ABRAXAS1	-
chr4	83509927	83510404	ENSG00000163322	ABRAXAS1	-
chr4	83506441	83509926	ENSG00000163322	ABRAXAS1	-
chr6	44982187	44982232	ENSG00000196284	SUPT3H	-
chr5	176999958	177000000	ENSG00000087206	UIMC1	-
chr17	61838283	61838346	ENSG00000136492	BRIP1	-
chr12	31726807	31726885	ENSG00000151743	AMN1	-
chr8	126242774	126242840	ENSG00000245164	LINC00861	-
chr8	126243086	126243931	ENSG00000245164	LINC00861	-
chr8	126244043	126244111	ENSG00000245164	LINC00861	-
chr10	27165561	27165617	ENSG00000120539	MASTL	+
chr12	28309156	28309529	ENSG00000123106	CCDC91	+
chr12	28309531	28309762	ENSG00000123106	CCDC91	+
chr12	28311548	28311679	ENSG00000123106	CCDC91	+
chr19	52316103	52316146	ENSG00000198464	ZNF480	+
chr7	32836610	32837278	ENSG00000231952	DPY19L1P2	+
chr7	32837280	32837495	ENSG00000231952	DPY19L1P2	+
chr7	32837486	32837872	ENSG00000231952	DPY19L1P2	+
chr7	32833020	32836612	ENSG00000231952	DPY19L1P2	+
chr8	20952147	20952234	ENSG00000254092	AC021613.1	-
chr2	38761749	38761783	ENSG00000152147	GEMIN6	+
chrX	11735245	11735353	ENSG00000282840	AC004554.2	-
chr7	78055011	78055050	ENSG00000187391	MAGI2	-
chr7	78058639	78058682	ENSG00000187391	MAGI2	-
chr7	78704776	78704867	ENSG00000187391	MAGI2	-
chr7	79099867	79099923	ENSG00000187391	MAGI2	-
chr8	123049982	123050061	ENSG00000156787	TBC1D31	+
chr6	63970850	63971126	ENSG00000188107	EYS	-
chr6	64506972	64507006	ENSG00000188107	EYS	-
chr6	65673151	65673541	ENSG00000188107	EYS	-
chr6	65673571	65673965	ENSG00000188107	EYS	-
chr14	34449418	34449499	ENSG00000165389	SPTSSA	-
chr19	45898269	45898309	ENSG00000176182	MYPOP	-
chr15	41328043	41328099	ENSG00000137804	NUSAP1	+
chr15	41373935	41374038	ENSG00000137804	NUSAP1	+
chr2	161581581	161581659	ENSG00000144290	SLC4A10	+
chr2	161924760	161924818	ENSG00000144290	SLC4A10	+
chrX	23665620	23665670	ENSG00000123131	PRDX4	+
chr15	40600526	40600586	ENSG00000137812	KNL1	+
chr9	111561019	111561085	ENSG00000173258	ZNF483	+
chr12	69785918	69786011	ENSG00000127328	RAB3IP	+
chr6	158895082	158895163	ENSG00000203711	C6orf99	+
chr12	95892083	95892121	ENSG00000165972	CCDC38	-
chr5	157148776	157148831	ENSG00000155868	MED7	-
chr17	3736793	3736840	ENSG00000083457	ITGAE	-
