# Supplementary material for: Transposable element expression is associated with sex chromosome number in humans
Source: PLoS Genet. 2025 Jun 26;21(6):e1011668. doi: 10.1371/journal.pgen.1011668 (PMC12225981; doi:10.1371/journal.pgen.1011668)
Supplement: S7 Data — (ZIP) [file pgen.1011668.s008.zip › overlap_between_upregulated_genes_and_upregulated_TEs_in_XY_compared_to_XX.bed]

chrY	13295490	13297031	ENSG00000183878	UTY	-
chrY	13465657	13466010	ENSG00000183878	UTY	-
chrY	3039487	3039934	ENSG00000231535	LINC00278	+
chrY	3041221	3041282	ENSG00000231535	LINC00278	+
chrY	3088087	3088713	ENSG00000231535	LINC00278	+
